# Supplementary material for: Real-world immune dynamics following COVID-19 vaccination and breakthrough infection: a paired-sample study in Zhejiang Province, China
Source: Front Immunol. 2026 Mar 31;17:1801564. doi: 10.3389/fimmu.2026.1801564 (PMC13077751; doi:10.3389/fimmu.2026.1801564)
Supplement: Supplementary file 1 [file DataSheet1.zip]

Archive with 34 entries (32 files):
- Supplementary materials/
- Supplementary materials/Analysis_Code/
- Supplementary materials/Analysis_Code/Analysis_Baseline_By_T2LQ_In_BTI.R
- Supplementary materials/Analysis_Code/Analysis_Correlation_Between_RBD_WT_And_IC50.R
- Supplementary materials/Analysis_Code/Analysis_Cytokines_Cross_Sectional_T1_T2.R
- Supplementary materials/Analysis_Code/Analysis_Cytokines_Longitudinal_Paired.R
- Supplementary materials/Analysis_Code/Analysis_Cytokine_Heatmap.R
- Supplementary materials/Analysis_Code/Analysis_Cytokine_Profile_LMM_Age_Sex_Adjusted.R
- Supplementary materials/Analysis_Code/Analysis_Escape_Index.R
- Supplementary materials/Analysis_Code/Analysis_Factors_Associated_With_T2LQ_Status.R
- Supplementary materials/Analysis_Code/Analysis_Forest_Plot.R
- Supplementary materials/Analysis_Code/Analysis_Full_Vs_Core.R
- Supplementary materials/Analysis_Code/Analysis_IC50_Cross_Sectional.R
- Supplementary materials/Analysis_Code/Analysis_Immune_Index_LQ.R
- Supplementary materials/Analysis_Code/Analysis_Immune_Profiles_LQ_Vs_Non-LQ.R
- Supplementary materials/Analysis_Code/Analysis_Immune_Profile_Decomposition.R
- Supplementary materials/Analysis_Code/Analysis_Main_Barplot_LQ_Proportion.R
- Supplementary materials/Analysis_Code/Analysis_PCA_Of_Serum_Cytokine_Profiles.R
- Supplementary materials/Analysis_Code/Analysis_Pseudocount_Sensitivity_Heatmap.R
- Supplementary materials/Analysis_Code/Analysis_Rank_Vs_Zscore.R
- Supplementary materials/Analysis_Code/Analysis_RBD_And_IC50_Longitudinal_Markers_Paired.R
- Supplementary materials/Analysis_Code/Analysis_RBD_Correlation_Matrix_T1_T2.R
- Supplementary materials/Analysis_Code/Analysis_RBD_Mixed_Models_All_Available.R
- Supplementary materials/Analysis_Code/Analysis_RBD_Score_Cytokine_Association_T1_T2.R
- Supplementary materials/Analysis_Code/Analysis_RBD_WT_Age_Marginal_Effect.R
- Supplementary materials/Analysis_Code/Analysis_Sampling_Interval_Check.R
- Supplementary materials/Analysis_Code/Analysis_Sensitivity_Analysis_RP3_Vs_Others.R
- Supplementary materials/Analysis_Code/Analysis_Time_Adjusted_Sensitivity.R
- Supplementary materials/Analysis_Code/Analysis_WT_Delta_BA5_RBD_IgG_Cross_Sectional_T1_T2.R
- Supplementary materials/Analysis_Code/Supplementary_Code_Model_Diagnostics.R
- Supplementary materials/Analysis_Code/Supplementary_Table_Paired_Analysis.R
- Supplementary materials/Analysis_Code/Supplementary_Table_Sensitivity_Analysis_Main_Vs_Alt_LQ.R
- Supplementary materials/Deidentified_Raw_Data.xlsx
- Supplementary materials/Supplementary files.docx
