# Supplementary material for: Real-world immune dynamics following COVID-19 vaccination and breakthrough infection: a paired-sample study in Zhejiang Province, China
Source: Front Immunol. 2026 Mar 31;17:1801564. doi: 10.3389/fimmu.2026.1801564 (PMC13077751; doi:10.3389/fimmu.2026.1801564)
Supplement: Supplementary file 1 [file DataSheet1.zip › Supplementary materials/Analysis_Code/Analysis_Baseline_By_T2LQ_In_BTI.R]

# =========================================================
# T1 baseline immune level by later T2-LQ status (BTI only)
#
# Main question:
# Were participants later classified as T2-LQ already lower at T1?
#
# Default design:
# - T2-LQ is defined using the manuscript-consistent 11-marker Immune_Index
# - Comparison is then restricted to BTI participants only
# - Baseline metric is T1 WT RBD-IgG (already on log10 scale)
#
# Input data status:
# - cytokines are already transformed as log10(x + 0.01)
# - RBD markers are already transformed as log10(x)
# No additional log transformation is applied in this script.
# =========================================================

# -----------------------------
# 0. Load required packages
# -----------------------------
required_pkgs <- c("readxl", "dplyr", "ggplot2", "broom", "emmeans", "readr", "tibble")

missing_pkgs <- required_pkgs[!sapply(required_pkgs, requireNamespace, quietly = TRUE)]
if (length(missing_pkgs) > 0) {
  stop(
    "Missing required packages: ",
    paste(missing_pkgs, collapse = ", "),
    "\nPlease install them before running this script."
  )
}

library(readxl)
library(dplyr)
library(ggplot2)
library(broom)
library(emmeans)
library(readr)
library(tibble)

# -----------------------------
# 1. User-defined settings
# -----------------------------
input_file <- "input_data.xlsx"   # please update the file name/path as needed
output_dir <- "results"
dir.create(output_dir, showWarnings = FALSE, recursive = TRUE)

# Choose baseline metric:
# "RBD_WT" or "RBD_score"
baseline_metric <- "RBD_WT"

# Choose how T2-LQ is defined:
# "full_t2" = define T2-LQ in the full T2 cohort, then subset to BTI for T1 analysis
# "bti_only" = define T2-LQ within BTI participants only
lq_cutoff_scope <- "full_t2"

immune_vars <- c(
  "RBD_WT", "RBD_Delta", "RBD_BA.5",
  "IL-2", "IL-4", "IL-5", "IL-6", "IL-10", "IL-13", "IFN-γ", "TNF-α"
)

t2_covariates <- c("Vaccine_Group", "Age", "Sex", "Days_T1_T2")

subject_output_file <- file.path(output_dir, "T1_Baseline_BTl_SubjectLevel.csv")
effect_output_file  <- file.path(output_dir, "T1_Baseline_BTl_AdjustedDifference.csv")
means_output_file   <- file.path(output_dir, "T1_Baseline_BTl_AdjustedMeans.csv")
figure_output_file  <- file.path(output_dir, paste0("T1_Baseline_by_T2LQ_", baseline_metric, ".tiff"))

# -----------------------------
# 2. Helper functions
# -----------------------------
check_required_columns <- function(data, required_cols) {
  missing_cols <- setdiff(required_cols, colnames(data))
  if (length(missing_cols) > 0) {
    stop("Missing required columns: ", paste(missing_cols, collapse = ", "))
  }
}

# -----------------------------
# 3. Read data
# -----------------------------
if (!file.exists(input_file)) {
  stop("Input file not found: ", input_file)
}

raw_data <- read_excel(input_file)

required_cols <- c("Subject_ID", "Timepoint", t2_covariates, immune_vars)
check_required_columns(raw_data, required_cols)

# -----------------------------
# 4. Build manuscript-consistent T2-LQ
# -----------------------------
t2_data <- raw_data %>%
  filter(Timepoint == "T2") %>%
  distinct(Subject_ID, .keep_all = TRUE) %>%
  mutate(
    Subject_ID = as.character(Subject_ID),
    across(all_of(immune_vars), ~ suppressWarnings(as.numeric(.x))),
    Age = suppressWarnings(as.numeric(Age)),
    Days_T1_T2 = suppressWarnings(as.numeric(Days_T1_T2)),
    Vaccine_Group = factor(Vaccine_Group),
    Sex = factor(Sex)
  ) %>%
  filter(if_all(all_of(c("Subject_ID", t2_covariates, immune_vars)), ~ !is.na(.x)))

if (nrow(t2_data) == 0) {
  stop("No complete T2 observations remain after filtering.")
}

rank_df <- t2_data %>% select(Subject_ID)

for (var in immune_vars) {
  fit <- lm(
    formula = as.formula(
      paste0("`", var, "` ~ ", paste(t2_covariates, collapse = " + "))
    ),
    data = t2_data
  )
  rank_df[[paste0(var, "_pct")]] <- dplyr::percent_rank(residuals(fit))
}

t2_index <- t2_data %>%
  left_join(rank_df, by = "Subject_ID") %>%
  rowwise() %>%
  mutate(
    Immune_Index = mean(c_across(ends_with("_pct")), na.rm = TRUE)
  ) %>%
  ungroup()

if (lq_cutoff_scope == "full_t2") {
  cutoff_q25 <- quantile(t2_index$Immune_Index, probs = 0.25, na.rm = TRUE)
} else if (lq_cutoff_scope == "bti_only") {
  cutoff_q25 <- quantile(
    t2_index$Immune_Index[t2_index$Vaccine_Group != "C-0"],
    probs = 0.25,
    na.rm = TRUE
  )
} else {
  stop("lq_cutoff_scope must be either 'full_t2' or 'bti_only'.")
}

t2_class <- t2_index %>%
  mutate(
    T2_LQ_Status = if_else(Immune_Index <= cutoff_q25, "T2_LQ", "Non_LQ"),
    T2_LQ_Status = factor(T2_LQ_Status, levels = c("Non_LQ", "T2_LQ"))
  ) %>%
  select(Subject_ID, Vaccine_Group, Age, Sex, Days_T1_T2, Immune_Index, T2_LQ_Status)

# -----------------------------
# 5. Build T1 baseline dataset
# -----------------------------
if (baseline_metric == "RBD_WT") {
  t1_data <- raw_data %>%
    filter(Timepoint == "T1") %>%
    distinct(Subject_ID, .keep_all = TRUE) %>%
    mutate(
      Subject_ID = as.character(Subject_ID),
      T1_Baseline = suppressWarnings(as.numeric(RBD_WT))
    )
  
  y_label <- "T1 WT RBD-IgG (log10)"
  title_text <- "T1 WT RBD-IgG by later T2-LQ status (BTI only)"
} else if (baseline_metric == "RBD_score") {
  t1_data <- raw_data %>%
    filter(Timepoint == "T1") %>%
    distinct(Subject_ID, .keep_all = TRUE) %>%
    mutate(
      Subject_ID = as.character(Subject_ID),
      RBD_WT = suppressWarnings(as.numeric(RBD_WT)),
      RBD_Delta = suppressWarnings(as.numeric(RBD_Delta)),
      `RBD_BA.5` = suppressWarnings(as.numeric(`RBD_BA.5`))
    ) %>%
    filter(if_all(all_of(c("RBD_WT", "RBD_Delta", "RBD_BA.5")), ~ !is.na(.x))) %>%
    mutate(
      z_WT = as.numeric(scale(RBD_WT)),
      z_Delta = as.numeric(scale(RBD_Delta)),
      z_BA5 = as.numeric(scale(`RBD_BA.5`)),
      T1_Baseline = rowMeans(across(c(z_WT, z_Delta, z_BA5)), na.rm = TRUE)
    )
  
  y_label <- "T1 composite RBD score (z-scale)"
  title_text <- "T1 composite RBD score by later T2-LQ status (BTI only)"
} else {
  stop("baseline_metric must be either 'RBD_WT' or 'RBD_score'.")
}

# Optional T1 timing covariate
if ("Days_Since_Vax" %in% colnames(raw_data)) {
  t1_data <- t1_data %>%
    left_join(
      raw_data %>%
        filter(Timepoint == "T1") %>%
        distinct(Subject_ID, .keep_all = TRUE) %>%
        transmute(
          Subject_ID = as.character(Subject_ID),
          Days_Since_Vax = suppressWarnings(as.numeric(Days_Since_Vax))
        ),
      by = "Subject_ID"
    )
}

# -----------------------------
# 6. Merge and restrict to BTI
# -----------------------------
longitudinal_data <- t2_class %>%
  inner_join(t1_data %>% select(Subject_ID, T1_Baseline, any_of("Days_Since_Vax")), by = "Subject_ID") %>%
  filter(Vaccine_Group != "C-0") %>%
  mutate(
    Age_10 = Age / 10,
    T2_LQ_Plot = factor(T2_LQ_Status, levels = c("Non_LQ", "T2_LQ"))
  ) %>%
  filter(!is.na(T1_Baseline))

if (nrow(longitudinal_data) == 0) {
  stop("No paired BTI subjects with both T1 baseline and T2 classification.")
}

cat(">>> Paired BTI sample size:", nrow(longitudinal_data), "\n")
cat(">>> T2-LQ cutoff scope:", lq_cutoff_scope, "\n")

write_csv(longitudinal_data, subject_output_file)

# -----------------------------
# 7. Fit adjusted linear model
# -----------------------------
# Force inclusion of T1 vaccination-timing covariate
model_terms <- c("T2_LQ_Status", "Age_10", "Sex", "Vaccine_Group", "Days_Since_Vax")
subtitle_text <- "Adjusted for age, sex, vaccine group, and days since vaccination at T1"

model_retro <- lm(retro_formula, data = longitudinal_data)

retro_res <- broom::tidy(model_retro, conf.int = TRUE) %>%
  filter(term == "T2_LQ_StatusT2_LQ") %>%
  transmute(
    Comparison = "T2_LQ vs Non_LQ",
    Beta = estimate,
    CI_Lower = conf.low,
    CI_Upper = conf.high,
    P_Value = p.value
  )

write_csv(retro_res, effect_output_file)

stats_label <- sprintf(
  "Adjusted difference:\nβ = %.2f (95%% CI %.2f, %.2f)\nP = %.3f",
  retro_res$Beta, retro_res$CI_Lower, retro_res$CI_Upper, retro_res$P_Value
)

print(retro_res)

# -----------------------------
# 8. Adjusted means (EMMeans)
# -----------------------------
emm_res <- emmeans::emmeans(model_retro, ~ T2_LQ_Status)
emm_df <- as.data.frame(summary(emm_res, infer = c(TRUE, TRUE))) %>%
  mutate(
    T2_LQ_Plot = factor(T2_LQ_Status, levels = c("Non_LQ", "T2_LQ"))
  )

write_csv(emm_df, means_output_file)

# -----------------------------
# 9. Plot
# -----------------------------
y_top <- max(longitudinal_data$T1_Baseline, na.rm = TRUE)
y_range <- diff(range(longitudinal_data$T1_Baseline, na.rm = TRUE))
if (!is.finite(y_range) || y_range == 0) y_range <- 1

p_retro <- ggplot(longitudinal_data, aes(x = T2_LQ_Plot, y = T1_Baseline)) +
  geom_violin(trim = FALSE, fill = "#f0f0f0", color = NA, alpha = 0.5) +
  geom_boxplot(width = 0.2, outlier.shape = NA, fill = "white", color = "black") +
  geom_jitter(
    aes(color = T2_LQ_Plot),
    width = 0.15,
    size = 2.5,
    alpha = 0.7
  ) +
  geom_point(
    data = emm_df,
    aes(x = T2_LQ_Plot, y = emmean),
    inherit.aes = FALSE,
    size = 4,
    shape = 23,
    fill = "gold",
    color = "black"
  ) +
  geom_errorbar(
    data = emm_df,
    aes(x = T2_LQ_Plot, ymin = lower.CL, ymax = upper.CL),
    inherit.aes = FALSE,
    width = 0.08,
    linewidth = 0.9,
    color = "black"
  ) +
  annotate(
    "text",
    x = 1.5,
    y = y_top + 0.10 * y_range,
    label = stats_label,
    size = 4,
    fontface = "italic"
  ) +
  scale_x_discrete(
    labels = c(
      "Non_LQ" = "Non-LQ",
      "T2_LQ" = "T2-LQ"
    )
  ) +
  scale_color_manual(
    values = c(
      "Non_LQ" = "#2878b5",
      "T2_LQ" = "#d7191c"
    )
  ) +
  labs(
    title = title_text,
    subtitle = subtitle_text,
    x = NULL,
    y = y_label,
    caption = paste0(
      "Subset: BTI only. Gold diamonds indicate adjusted means. ",
      "T2-LQ is based on the 11-marker immune index."
    )
  ) +
  coord_cartesian(ylim = c(min(longitudinal_data$T1_Baseline, na.rm = TRUE), y_top + 0.18 * y_range)) +
  theme_classic(base_size = 14) +
  theme(
    legend.position = "none",
    plot.title = element_text(face = "bold"),
    plot.subtitle = element_text(face = "italic", color = "gray30", size = 11),
    axis.text = element_text(color = "black", size = 12),
    axis.text.x = element_text(face = "bold")
  )

print(p_retro)

ggsave(
  filename = figure_output_file,
  plot = p_retro,
  width = 7,
  height = 6,
  dpi = 300,
  compression = "lzw"
)

message("========================================================")
message("T1 baseline vs later T2-LQ analysis completed.")
message("No additional log transformation was applied.")
message("Baseline metric: ", baseline_metric)
message("T2-LQ cutoff scope: ", lq_cutoff_scope)
message("Figure saved to: ", normalizePath(figure_output_file))
message("========================================================")
