# Supplementary material for: Real-world immune dynamics following COVID-19 vaccination and breakthrough infection: a paired-sample study in Zhejiang Province, China
Source: Front Immunol. 2026 Mar 31;17:1801564. doi: 10.3389/fimmu.2026.1801564 (PMC13077751; doi:10.3389/fimmu.2026.1801564)
Supplement: Supplementary file 1 [file DataSheet1.zip › Supplementary materials/Analysis_Code/Analysis_Correlation_Between_RBD_WT_And_IC50.R]

# ============================================================
# Pearson correlation analysis between transformed RBD_WT and IC50
#
# Assumptions:
# - RBD_WT values in the input file are already log10-transformed.
# - IC50 values in the input file are already transformed as log(IC50 + 0.01).
#
# Therefore, no additional transformation is applied in this script.
# ============================================================

# ----------------------------
# 1. Load packages
# ----------------------------
required_packages <- c("readxl", "dplyr", "ggplot2", "ggpubr")

missing_packages <- required_packages[
  !vapply(required_packages, requireNamespace, logical(1), quietly = TRUE)
]

if (length(missing_packages) > 0) {
  stop(
    "Please install the following packages first: ",
    paste(missing_packages, collapse = ", ")
  )
}

library(readxl)
library(dplyr)
library(ggplot2)
library(ggpubr)

# ----------------------------
# 2. Input/output settings
# ----------------------------
input_file <- "input_data.xlsx"   # please update the file name/path as needed
output_dir <- "Correlation_results"
dir.create(output_dir, showWarnings = FALSE, recursive = TRUE)

# ----------------------------
# 3. Analysis options
# ----------------------------
analysis_timepoint <- "T1"   # set to NULL to use all timepoints

group_levels <- c("C-0", "RA-1", "CV-2", "CV-3", "RP-3")

group_colors <- c(
  "C-0"  = "#6D8695",
  "RA-1" = "#859D7B",
  "CV-2" = "#D69B76",
  "CV-3" = "#9C90B5",
  "RP-3" = "#D48D9E"
)

x_var <- "RBD_WT"
y_var <- "IC50"

# ----------------------------
# 4. Read data
# ----------------------------
raw_data <- read_excel(input_file, sheet = 1)

# ----------------------------
# 5. Check required columns
# ----------------------------
required_cols <- c("Vaccine_Group", x_var, y_var)
if (!is.null(analysis_timepoint)) {
  required_cols <- c(required_cols, "Timepoint")
}

missing_cols <- setdiff(required_cols, colnames(raw_data))
if (length(missing_cols) > 0) {
  stop(
    "Missing required column(s): ",
    paste(missing_cols, collapse = ", ")
  )
}

# ----------------------------
# 6. Data cleaning
# ----------------------------
clean_corr_data <- raw_data %>%
  { if (!is.null(analysis_timepoint)) filter(., Timepoint == analysis_timepoint) else . } %>%
  mutate(
    RBD_WT_transformed = suppressWarnings(as.numeric(.data[[x_var]])),
    IC50_transformed   = suppressWarnings(as.numeric(.data[[y_var]])),
    Vaccine_Group      = factor(Vaccine_Group, levels = group_levels)
  ) %>%
  filter(
    is.finite(RBD_WT_transformed),
    is.finite(IC50_transformed),
    !is.na(Vaccine_Group)
  )

if (nrow(clean_corr_data) < 3) {
  stop("Not enough valid observations for correlation analysis.")
}

# ----------------------------
# 7. Pearson correlation analysis
# ----------------------------
cor_test_result <- cor.test(
  x = clean_corr_data$RBD_WT_transformed,
  y = clean_corr_data$IC50_transformed,
  method = "pearson"
)

cor_stats_table <- data.frame(
  Analysis = "RBD_WT (already log10-transformed) vs IC50 (already log[IC50 + 0.01]-transformed)",
  Timepoint = ifelse(is.null(analysis_timepoint), "All", analysis_timepoint),
  N = nrow(clean_corr_data),
  Pearson_R = round(unname(cor_test_result$estimate), 3),
  CI_95_low = round(cor_test_result$conf.int[1], 3),
  CI_95_high = round(cor_test_result$conf.int[2], 3),
  t_statistic = round(unname(cor_test_result$statistic), 3),
  df = unname(cor_test_result$parameter),
  P_value = format.pval(cor_test_result$p.value, digits = 3, eps = 1e-4),
  check.names = FALSE
)

cat("\n====================================================\n")
cat("Pearson correlation summary\n")
cat("====================================================\n")
print(cor_stats_table, row.names = FALSE)

# Save cleaned data and statistics
write.csv(
  clean_corr_data,
  file = file.path(output_dir, "RBD_WT_vs_IC50_clean_data.csv"),
  row.names = FALSE
)

write.csv(
  cor_stats_table,
  file = file.path(output_dir, "RBD_WT_vs_IC50_Pearson_summary.csv"),
  row.names = FALSE
)

# ----------------------------
# 8. Scatter plot with linear fit
# ----------------------------
plot_title <- if (is.null(analysis_timepoint)) {
  "Correlation: RBD_WT vs IC50"
} else {
  paste0("Correlation: RBD_WT vs IC50 (", analysis_timepoint, ")")
}

plot_corr <- ggplot(
  clean_corr_data,
  aes(x = RBD_WT_transformed, y = IC50_transformed)
) +
  geom_smooth(
    method = "lm",
    formula = y ~ x,
    color = "black",
    fill = "grey80",
    linewidth = 1,
    alpha = 0.5
  ) +
  geom_point(
    aes(color = Vaccine_Group),
    size = 2.5,
    alpha = 0.85
  ) +
  scale_color_manual(values = group_colors, drop = FALSE) +
  ggpubr::stat_cor(
    method = "pearson",
    label.x.npc = "left",
    label.y.npc = "top",
    p.accuracy = 1e-4,
    size = 4.5
  ) +
  labs(
    tag = "I",
    title = plot_title,
    x = expression("RBD_WT (already log"[10]*"-transformed)"),
    y = "IC50 (already log[IC50 + 0.01]-transformed)"
  ) +
  theme_bw(base_size = 11) +
  theme(
    plot.tag = element_text(face = "bold", size = 16),
    plot.title = element_text(face = "bold", size = 12, hjust = 0.5),
    legend.position = "right",
    legend.title = element_text(face = "bold"),
    panel.grid.major = element_line(color = "grey90"),
    panel.grid.minor = element_blank(),
    panel.border = element_rect(color = "grey70", linewidth = 1),
    axis.text = element_text(color = "black", size = 10),
    axis.title = element_text(size = 11)
  )

print(plot_corr)

ggsave(
  filename = file.path(output_dir, "RBD_WT_vs_IC50_scatter.png"),
  plot = plot_corr,
  width = 5.8,
  height = 4.8,
  units = "in",
  dpi = 300
)

ggsave(
  filename = file.path(output_dir, "RBD_WT_vs_IC50_scatter.pdf"),
  plot = plot_corr,
  width = 5.8,
  height = 4.8,
  units = "in"
)

# ----------------------------
# 9. Save reproducibility info
# ----------------------------
writeLines(
  capture.output(sessionInfo()),
  con = file.path(output_dir, "sessionInfo.txt")
)
