# Supplementary material for: Real-world immune dynamics following COVID-19 vaccination and breakthrough infection: a paired-sample study in Zhejiang Province, China
Source: Front Immunol. 2026 Mar 31;17:1801564. doi: 10.3389/fimmu.2026.1801564 (PMC13077751; doi:10.3389/fimmu.2026.1801564)
Supplement: Supplementary file 1 [file DataSheet1.zip › Supplementary materials/Analysis_Code/Analysis_Cytokines_Cross_Sectional_T1_T2.R]

############################################################
# Publication-ready cross-sectional cytokine analyses at T1 and T2
#
# Primary model (all groups):
#   Cytokine_transformed ~ Vaccine_Group + Age + Sex
#
# Sensitivity model (vaccinated groups only):
#   Cytokine_transformed ~ Vaccine_Group + Age + Sex + Days_Since_Vax
#
# Statistical inference:
#   - Type III ANOVA using car::Anova with sum-to-zero contrasts
#   - Tukey-adjusted pairwise contrasts of Vaccine_Group using emmeans
#
# IMPORTANT:
# Cytokine values in the input file are assumed to already be
# log10(Y + 0.01)-transformed.
# Therefore, NO additional transformation is applied here.
############################################################

suppressPackageStartupMessages({
  library(readxl)
  library(readr)
  library(dplyr)
  library(tidyr)
  library(car)
  library(emmeans)
  library(stringr)
  library(tibble)
})

# Required for Type III ANOVA
options(contrasts = c("contr.sum", "contr.poly"))

# ------------------------------------------------------------
# 1. File path and output folder
# ------------------------------------------------------------
input_file <- "input_data.xlsx"   # please update the file name/path as needed
output_dir <- "cytokine_model_results"
dir.create(output_dir, showWarnings = FALSE, recursive = TRUE)

# ------------------------------------------------------------
# 2. Read data
# ------------------------------------------------------------
read_input_data <- function(path) {
  if (!file.exists(path)) {
    stop(paste0("Input file not found: ", path))
  }
  
  if (grepl("\\.csv$", path, ignore.case = TRUE)) {
    dat <- read_csv(path, show_col_types = FALSE)
  } else if (grepl("\\.xlsx$|\\.xls$", path, ignore.case = TRUE)) {
    dat <- read_excel(path, sheet = 1)
  } else {
    stop("Unsupported file format. Please provide a csv, xlsx, or xls file.")
  }
  
  dat
}

raw_data <- read_input_data(input_file)

# ------------------------------------------------------------
# 3. Settings
# ------------------------------------------------------------
cytokines <- c("IFN-γ", "TNF-α", "IL-4", "IL-10", "IL-13", "IL-2", "IL-5", "IL-6")
group_levels <- c("C-0", "RA-1", "CV-2", "CV-3", "RP-3")
timepoints <- c("T1", "T2")

required_cols <- c(
  "Subject_ID", "Vaccine_Group", "Timepoint", "Age", "Sex", "Days_Since_Vax", cytokines
)

missing_cols <- setdiff(required_cols, names(raw_data))
if (length(missing_cols) > 0) {
  stop(
    "The following required columns are missing from the input data: ",
    paste(missing_cols, collapse = ", ")
  )
}

# ------------------------------------------------------------
# 4. Helper functions
# ------------------------------------------------------------
make_safe_name <- function(x) {
  y <- suppressWarnings(iconv(x, to = "ASCII//TRANSLIT"))
  if (is.na(y)) y <- x
  y <- gsub("[^A-Za-z0-9]+", "_", y)
  y <- gsub("_+", "_", y)
  y <- gsub("^_|_$", "", y)
  y
}

format_p <- function(p) {
  case_when(
    is.na(p)   ~ NA_character_,
    p < 0.001  ~ "<0.001",
    TRUE       ~ sprintf("%.3f", p)
  )
}

sig_stars <- function(p) {
  case_when(
    is.na(p)      ~ NA_character_,
    p < 0.0001    ~ "****",
    p < 0.001     ~ "***",
    p < 0.01      ~ "**",
    p < 0.05      ~ "*",
    TRUE          ~ "ns"
  )
}

format_emm_contrasts <- function(contr_obj, timepoint, cytokine, model_label) {
  df <- as.data.frame(contr_obj)
  
  df %>%
    mutate(
      Timepoint = timepoint,
      Cytokine = cytokine,
      Model = model_label,
      contrast = gsub("[()]", "", contrast),
      P_value_fmt = format_p(p.value),
      Sig = sig_stars(p.value)
    ) %>%
    select(
      Timepoint, Cytokine, Model,
      Contrast = contrast,
      Estimate = estimate,
      SE,
      DF = df,
      T.ratio = t.ratio,
      P_value = P_value_fmt,
      Sig
    )
}

format_type3_anova <- function(fit, timepoint, cytokine, model_label) {
  a <- as.data.frame(car::Anova(fit, type = 3))
  a <- cbind(Effect = rownames(a), a)
  rownames(a) <- NULL
  
  if ("Pr(>F)" %in% names(a)) names(a)[names(a) == "Pr(>F)"] <- "P_value"
  if ("Sum Sq" %in% names(a)) names(a)[names(a) == "Sum Sq"] <- "Sum_Sq"
  if ("Mean Sq" %in% names(a)) names(a)[names(a) == "Mean Sq"] <- "Mean_Sq"
  
  a %>%
    mutate(
      Timepoint = timepoint,
      Cytokine = cytokine,
      Model = model_label,
      P_value_fmt = if ("P_value" %in% names(.)) format_p(P_value) else NA_character_
    ) %>%
    relocate(Timepoint, Cytokine, Model, Effect)
}

# ------------------------------------------------------------
# 5. Wide-to-long transformation
# IMPORTANT:
# Input values are already transformed as log10(Y + 0.01)
# ------------------------------------------------------------
df_long <- raw_data %>%
  filter(Timepoint %in% timepoints) %>%
  select(
    Subject_ID, Vaccine_Group, Timepoint, Age, Sex, Days_Since_Vax,
    all_of(cytokines)
  ) %>%
  pivot_longer(
    cols = all_of(cytokines),
    names_to = "Cytokine",
    values_to = "Value_transformed"
  ) %>%
  mutate(
    Subject_ID = as.character(Subject_ID),
    Vaccine_Group = factor(Vaccine_Group, levels = group_levels),
    Timepoint = factor(Timepoint, levels = timepoints),
    Sex = factor(Sex),
    Age = suppressWarnings(as.numeric(Age)),
    Days_Since_Vax = suppressWarnings(as.numeric(Days_Since_Vax)),
    Value_transformed = suppressWarnings(as.numeric(Value_transformed)),
    Cytokine = factor(Cytokine, levels = cytokines)
  ) %>%
  filter(
    !is.na(Value_transformed),
    is.finite(Value_transformed),
    !is.na(Vaccine_Group),
    !is.na(Timepoint),
    !is.na(Age),
    is.finite(Age),
    !is.na(Sex),
    !is.na(Cytokine)
  )

write_csv(
  df_long,
  file.path(output_dir, "cytokine_long_data_transformed_input.csv")
)

# ------------------------------------------------------------
# 6. Timepoint × Cytokine modeling loop
# ------------------------------------------------------------
anova_all <- list()
contrasts_all <- list()

for (tp in timepoints) {
  for (cyto in cytokines) {
    
    sub_data_all <- df_long %>%
      filter(Timepoint == tp, Cytokine == cyto) %>%
      droplevels()
    
    if (nrow(sub_data_all) == 0) next
    if (n_distinct(sub_data_all$Vaccine_Group) < 2) next
    
    # ----------------------------
    # Primary model: all groups
    # ----------------------------
    model_main <- lm(Value_transformed ~ Vaccine_Group + Age + Sex, data = sub_data_all)
    
    anova_main <- format_type3_anova(model_main, tp, cyto, "Primary")
    anova_all[[paste(tp, cyto, "Primary", sep = "_")]] <- anova_main
    
    emms_main <- emmeans(model_main, ~ Vaccine_Group)
    tukey_main <- contrast(emms_main, method = "pairwise", adjust = "tukey")
    contr_main <- format_emm_contrasts(tukey_main, tp, cyto, "Primary")
    contrasts_all[[paste(tp, cyto, "Primary", sep = "_")]] <- contr_main
    
    # ----------------------------
    # Sensitivity model: vaccinated groups only
    # ----------------------------
    sub_data_vax <- sub_data_all %>%
      filter(Vaccine_Group != "C-0") %>%
      droplevels()
    
    valid_days <- stats::na.omit(sub_data_vax$Days_Since_Vax)
    
    if (
      nrow(sub_data_vax) > 0 &&
      n_distinct(sub_data_vax$Vaccine_Group) >= 2 &&
      length(valid_days) > 0 &&
      length(unique(valid_days)) > 1
    ) {
      model_sens <- lm(
        Value_transformed ~ Vaccine_Group + Age + Sex + Days_Since_Vax,
        data = sub_data_vax
      )
      
      anova_sens <- format_type3_anova(model_sens, tp, cyto, "Sensitivity")
      anova_all[[paste(tp, cyto, "Sensitivity", sep = "_")]] <- anova_sens
      
      emms_sens <- emmeans(model_sens, ~ Vaccine_Group)
      tukey_sens <- contrast(emms_sens, method = "pairwise", adjust = "tukey")
      contr_sens <- format_emm_contrasts(tukey_sens, tp, cyto, "Sensitivity")
      contrasts_all[[paste(tp, cyto, "Sensitivity", sep = "_")]] <- contr_sens
    }
  }
}

anova_df <- bind_rows(anova_all)
contrasts_df <- bind_rows(contrasts_all)

# ------------------------------------------------------------
# 7. Create publication-friendly summary tables
# ------------------------------------------------------------

# Table corresponding to Supplementary Table 7
table_s7 <- anova_df %>%
  filter(Effect %in% c("Vaccine_Group", "Age", "Sex", "Days_Since_Vax")) %>%
  transmute(
    Timepoint,
    Model,
    Cytokine,
    Effect,
    P_value = P_value_fmt
  )

write_csv(
  table_s7,
  file.path(output_dir, "Supplementary_Table7_source.csv")
)

# Table corresponding to Supplementary Table 8
table_s8 <- contrasts_df %>%
  filter(Sig != "ns") %>%
  transmute(
    Timepoint,
    Model,
    Cytokine,
    Significant_comparison = Contrast,
    P_Value = P_value
  )

write_csv(
  table_s8,
  file.path(output_dir, "Supplementary_Table8_significant_pairwise.csv")
)

# ------------------------------------------------------------
# 8. Save combined full results
# ------------------------------------------------------------
write_csv(
  anova_df,
  file.path(output_dir, "TypeIII_ANOVA_all_timepoints_all_cytokines.csv")
)

write_csv(
  contrasts_df,
  file.path(output_dir, "EMMEANS_Tukey_pairwise_all_timepoints_all_cytokines.csv")
)

# ------------------------------------------------------------
# 9. Reproducibility information
# ------------------------------------------------------------
writeLines(
  capture.output(sessionInfo()),
  con = file.path(output_dir, "sessionInfo.txt")
)

# ------------------------------------------------------------
# 10. Console summary
# ------------------------------------------------------------
cat("\n====================================================\n")
cat("Completed: cytokine inference at T1 and T2\n")
cat("Input values were assumed to already be log10(Value + 0.01)-transformed.\n")
cat("Primary model:     Value_transformed ~ Vaccine_Group + Age + Sex\n")
cat("Sensitivity model: Value_transformed ~ Vaccine_Group + Age + Sex + Days_Since_Vax\n")
cat("Outputs written to: ", output_dir, "\n", sep = "")
cat("Files:\n")
cat("  - cytokine_long_data_transformed_input.csv\n")
cat("  - TypeIII_ANOVA_all_timepoints_all_cytokines.csv\n")
cat("  - EMMEANS_Tukey_pairwise_all_timepoints_all_cytokines.csv\n")
cat("  - Supplementary_Table7_source.csv\n")
cat("  - Supplementary_Table8_significant_pairwise.csv\n")
cat("====================================================\n\n")
