# Supplementary material for: Real-world immune dynamics following COVID-19 vaccination and breakthrough infection: a paired-sample study in Zhejiang Province, China
Source: Front Immunol. 2026 Mar 31;17:1801564. doi: 10.3389/fimmu.2026.1801564 (PMC13077751; doi:10.3389/fimmu.2026.1801564)
Supplement: Supplementary file 1 [file DataSheet1.zip › Supplementary materials/Analysis_Code/Analysis_Cytokines_Longitudinal_Paired.R]

############################################################
# Publication-ready paired longitudinal mixed-effects analysis
# for cytokines from T1 to T2
#
# Cytokines:
# IFN-γ, TNF-α, IL-4, IL-10, IL-2, IL-5, IL-6, IL-13
#
# IMPORTANT:
# Input cytokine values are assumed to already be
# log10(x + 0.01)-transformed.
# Therefore, NO additional transformation is applied here.
#
# Main model:
#   log_value ~ Group * Timepoint + Age + Sex + (1 | Subject_ID)
#
# Strict paired analysis:
#   only subjects with both T1 and T2 are retained for each cytokine
#
# CV-2:
#   excluded from this paired longitudinal analysis
############################################################

suppressPackageStartupMessages({
  library(readxl)
  library(readr)
  library(dplyr)
  library(tidyr)
  library(ggplot2)
  library(lme4)
  library(lmerTest)
  library(emmeans)
  library(stringr)
  library(tibble)
})

# For Type III tests
options(contrasts = c("contr.sum", "contr.poly"))

# ------------------------------------------------------------
# 1. Input and output
# ------------------------------------------------------------
input_file <- "input_data.xlsx"   # please update the file name/path as needed
output_dir <- "cytokine_longitudinal_paired_results"
dir.create(output_dir, showWarnings = FALSE, recursive = TRUE)

# ------------------------------------------------------------
# 2. Read data
# ------------------------------------------------------------
read_input_data <- function(path) {
  if (!file.exists(path)) {
    stop(paste0("Input file not found: ", path))
  }
  
  if (grepl("\\.csv$", path, ignore.case = TRUE)) {
    dat <- read_csv(path, show_col_types = FALSE)
  } else if (grepl("\\.xlsx$|\\.xls$", path, ignore.case = TRUE)) {
    dat <- read_excel(path, sheet = 1)
  } else {
    stop("Unsupported file format. Please provide a csv, xlsx, or xls file.")
  }
  
  dat
}

raw_data <- read_input_data(input_file)

# ------------------------------------------------------------
# 3. Settings
# ------------------------------------------------------------
cytokines <- c("IL-2", "IFN-γ", "TNF-α", "IL-4", "IL-5", "IL-6", "IL-10", "IL-13")

# CV-2 excluded for paired longitudinal cytokine analysis
analysis_groups <- c("C-0", "RA-1", "CV-3", "RP-3")

group_colors <- c(
  "C-0"  = "#6D8695",
  "RA-1" = "#859D7B",
  "CV-3" = "#9C90B5",
  "RP-3" = "#D48D9E"
)

required_cols <- c("Subject_ID", "Vaccine_Group", "Timepoint", "Age", "Sex", cytokines)
missing_cols <- setdiff(required_cols, names(raw_data))

if (length(missing_cols) > 0) {
  stop(
    "The following required columns are missing from the input data: ",
    paste(missing_cols, collapse = ", ")
  )
}

# ------------------------------------------------------------
# 4. Helper functions
# ------------------------------------------------------------
make_safe_name <- function(x) {
  y <- suppressWarnings(iconv(x, to = "ASCII//TRANSLIT"))
  if (is.na(y)) y <- x
  y <- gsub("[^A-Za-z0-9]+", "_", y)
  y <- gsub("_+", "_", y)
  y <- gsub("^_|_$", "", y)
  y
}

format_p <- function(p) {
  case_when(
    is.na(p)   ~ NA_character_,
    p < 0.001  ~ "<0.001",
    TRUE       ~ sprintf("%.3f", p)
  )
}

format_q <- function(q) {
  case_when(
    is.na(q)   ~ NA_character_,
    q < 0.001  ~ "<0.001",
    TRUE       ~ sprintf("%.3f", q)
  )
}

format_ci <- function(est, low, high, digits = 2) {
  sprintf(
    paste0("%.", digits, "f (%.", digits, "f, %.", digits, "f)"),
    est, low, high
  )
}

format_contrast_table <- function(df) {
  if (nrow(df) == 0) return(df)
  
  df %>%
    mutate(
      contrast = gsub("[()]", "", contrast),
      P_value = format_p(p.value)
    ) %>%
    select(
      Contrast = contrast,
      Estimate = estimate,
      SE,
      DF = df,
      T_ratio = t.ratio,
      P_value
    )
}

make_contrast_label <- function(timepoint_vec, contrast_vec) {
  contrast_vec <- as.character(contrast_vec)
  timepoint_vec <- as.character(timepoint_vec)
  
  out <- character(length(contrast_vec))
  
  for (i in seq_along(contrast_vec)) {
    parts <- strsplit(contrast_vec[i], " - ", fixed = TRUE)[[1]]
    if (length(parts) == 2) {
      out[i] <- paste0(timepoint_vec[i], ": ", parts[1], " vs ", parts[2])
    } else {
      out[i] <- paste0(timepoint_vec[i], ": ", contrast_vec[i])
    }
  }
  
  out
}

# ------------------------------------------------------------
# 5. Reshape to long format
# IMPORTANT:
# input values are already log10(x + 0.01)-transformed
# ------------------------------------------------------------
long_data <- raw_data %>%
  filter(Timepoint %in% c("T1", "T2")) %>%
  select(
    Subject_ID,
    Vaccine_Group,
    Timepoint,
    Age,
    Sex,
    all_of(cytokines)
  ) %>%
  pivot_longer(
    cols = all_of(cytokines),
    names_to = "Cytokine",
    values_to = "log_value"
  ) %>%
  mutate(
    Subject_ID = as.character(Subject_ID),
    Age = suppressWarnings(as.numeric(Age)),
    Sex = factor(Sex),
    log_value = suppressWarnings(as.numeric(log_value)),
    Group = factor(Vaccine_Group, levels = analysis_groups),
    Timepoint = factor(Timepoint, levels = c("T1", "T2")),
    Cytokine = factor(Cytokine, levels = cytokines)
  ) %>%
  filter(
    Group %in% analysis_groups,
    !is.na(log_value),
    is.finite(log_value),
    !is.na(Age),
    is.finite(Age),
    !is.na(Sex),
    !is.na(Timepoint),
    !is.na(Cytokine)
  )

write_csv(
  long_data,
  file.path(output_dir, "cytokine_long_input_already_log10.csv")
)

# ------------------------------------------------------------
# 6. Build paired subset by cytokine
# ------------------------------------------------------------
paired_subjects_by_cytokine <- long_data %>%
  group_by(Cytokine, Subject_ID, Group) %>%
  summarise(
    n_timepoints = n_distinct(Timepoint),
    .groups = "drop"
  ) %>%
  filter(n_timepoints == 2) %>%
  select(Cytokine, Subject_ID, Group)

paired_data_cyto <- long_data %>%
  inner_join(
    paired_subjects_by_cytokine,
    by = c("Cytokine", "Subject_ID", "Group")
  ) %>%
  droplevels()

# paired counts by cytokine and group
paired_counts <- paired_data_cyto %>%
  distinct(Cytokine, Group, Subject_ID) %>%
  count(Cytokine, Group, name = "N_subjects") %>%
  arrange(Cytokine, Group)

write_csv(
  paired_counts,
  file.path(output_dir, "paired_subject_counts_by_cytokine_and_group.csv")
)

# ------------------------------------------------------------
# 7. Single-cytokine analysis function
# ------------------------------------------------------------
run_single_cytokine_analysis <- function(df_sub, cyto_name, output_dir) {
  
  safe_name <- make_safe_name(cyto_name)
  
  # ---- model ----
  model <- lmerTest::lmer(
    log_value ~ Group * Timepoint + Age + Sex + (1 | Subject_ID),
    data = df_sub,
    control = lmerControl(optimizer = "bobyqa")
  )
  
  singular_flag <- lme4::isSingular(model, tol = 1e-5)
  
  # ---- Type III ANOVA ----
  anova_res <- as.data.frame(anova(model, type = 3))
  anova_res <- cbind(Effect = rownames(anova_res), anova_res)
  rownames(anova_res) <- NULL
  anova_res <- as_tibble(anova_res) %>%
    mutate(
      Cytokine = cyto_name,
      Singular_Fit = singular_flag
    ) %>%
    relocate(Cytokine, Effect, Singular_Fit)
  
  # ---- within-group longitudinal change: T2 - T1 ----
  emm_time <- emmeans(model, ~ Timepoint | Group)
  
  within_group_raw <- summary(
    contrast(
      emm_time,
      method = list("T2 - T1" = c(-1, 1)),
      by = "Group",
      adjust = "none"
    ),
    infer = c(TRUE, TRUE)
  ) %>%
    as.data.frame()
  
  within_group <- within_group_raw %>%
    mutate(
      Cytokine = cyto_name,
      Delta_log10_T2_minus_T1 = estimate,
      Back_transformed_ratio_10 = 10^estimate,
      P_value_num = p.value,
      P_value = format_p(p.value)
    ) %>%
    select(
      Cytokine,
      Group,
      Delta_log10_T2_minus_T1,
      Back_transformed_ratio_10,
      estimate, SE, df, lower.CL, upper.CL, t.ratio, p.value,
      P_value_num, P_value
    )
  
  # ---- between-group contrasts at each timepoint ----
  emm_group <- emmeans(model, ~ Group | Timepoint)
  
  between_group_raw <- summary(
    contrast(emm_group, method = "pairwise", by = "Timepoint", adjust = "tukey"),
    infer = c(TRUE, TRUE)
  ) %>%
    as.data.frame()
  
  between_group <- between_group_raw %>%
    mutate(
      Cytokine = cyto_name,
      Comparison = make_contrast_label(Timepoint, contrast),
      P_value = format_p(p.value)
    ) %>%
    select(
      Cytokine, Timepoint, Comparison,
      estimate, SE, df, lower.CL, upper.CL, t.ratio, p.value, P_value
    )
  
  # ---- save per-cytokine outputs ----
  write_csv(
    anova_res,
    file.path(output_dir, paste0(safe_name, "_ANOVA.csv"))
  )
  
  write_csv(
    within_group,
    file.path(output_dir, paste0(safe_name, "_within_group_T2_minus_T1.csv"))
  )
  
  write_csv(
    between_group,
    file.path(output_dir, paste0(safe_name, "_between_group_by_timepoint.csv"))
  )
  
  writeLines(
    capture.output(summary(model)),
    con = file.path(output_dir, paste0(safe_name, "_model_summary.txt"))
  )
  
  list(
    model = model,
    anova = anova_res,
    within_group = within_group,
    between_group = between_group,
    singular = singular_flag
  )
}

# ------------------------------------------------------------
# 8. Run all cytokines
# ------------------------------------------------------------
results_list <- lapply(cytokines, function(cyto) {
  df_sub <- paired_data_cyto %>%
    filter(Cytokine == cyto) %>%
    droplevels()
  
  if (nrow(df_sub) == 0) {
    warning(paste("No paired data available for", cyto, "- skipped."))
    return(NULL)
  }
  
  if (n_distinct(df_sub$Subject_ID) < 2) {
    warning(paste("Fewer than 2 paired subjects for", cyto, "- skipped."))
    return(NULL)
  }
  
  if (n_distinct(df_sub$Timepoint) < 2) {
    warning(paste("Both timepoints are not available for", cyto, "- skipped."))
    return(NULL)
  }
  
  run_single_cytokine_analysis(df_sub, cyto, output_dir)
})

names(results_list) <- cytokines

# Drop NULL results safely
results_list <- results_list[!vapply(results_list, is.null, logical(1))]

# ------------------------------------------------------------
# 9. Combine outputs
# ------------------------------------------------------------
anova_all <- bind_rows(lapply(results_list, function(x) x$anova))

within_group_all <- bind_rows(lapply(results_list, function(x) x$within_group)) %>%
  mutate(
    q_value_num = p.adjust(P_value_num, method = "BH"),
    q_value = format_q(q_value_num)
  )

between_group_all <- bind_rows(lapply(results_list, function(x) x$between_group))

write_csv(
  anova_all,
  file.path(output_dir, "all_cytokines_ANOVA.csv")
)

write_csv(
  within_group_all,
  file.path(output_dir, "all_cytokines_within_group_T2_minus_T1.csv")
)

write_csv(
  between_group_all,
  file.path(output_dir, "all_cytokines_between_group_by_timepoint.csv")
)

# ------------------------------------------------------------
# 10. Build publication-ready table source for Supplementary Table 6(9)
# ------------------------------------------------------------
supp_table6_9 <- within_group_all %>%
  transmute(
    Cytokine = Cytokine,
    Group = as.character(Group),
    `Δlog10 (T2−T1)` = round(Delta_log10_T2_minus_T1, 3),
    `Back-transformed ratio (10^Δ)` = round(Back_transformed_ratio_10, 2),
    `P Value` = P_value,
    `q value` = q_value
  )

write_csv(
  supp_table6_9,
  file.path(output_dir, "Supplementary_Table6_9_source.csv")
)

# ------------------------------------------------------------
# 11. Build significant pairwise table (optional)
# ------------------------------------------------------------
significant_between_group <- between_group_all %>%
  filter(!is.na(p.value), p.value < 0.05) %>%
  transmute(
    Timepoint,
    Cytokine,
    Significant_comparison = Comparison,
    `P Value` = P_value
  )

write_csv(
  significant_between_group,
  file.path(output_dir, "Supplementary_significant_between_group_pairwise.csv")
)

# ------------------------------------------------------------
# 12. Longitudinal paired plot
# ------------------------------------------------------------
mean_trend_data <- paired_data_cyto %>%
  group_by(Cytokine, Group, Timepoint) %>%
  summarise(
    mean_value = mean(log_value, na.rm = TRUE),
    .groups = "drop"
  )

plot_cytokines <- ggplot() +
  geom_line(
    data = paired_data_cyto,
    aes(
      x = Timepoint,
      y = log_value,
      group = Subject_ID,
      color = Group
    ),
    alpha = 0.15,
    linewidth = 0.4
  ) +
  geom_line(
    data = mean_trend_data,
    aes(
      x = Timepoint,
      y = mean_value,
      group = Group,
      color = Group
    ),
    linewidth = 1.2
  ) +
  geom_point(
    data = mean_trend_data,
    aes(
      x = Timepoint,
      y = mean_value,
      color = Group
    ),
    size = 2.5
  ) +
  facet_wrap(~ Cytokine, nrow = 1, scales = "free_y") +
  scale_color_manual(values = group_colors, drop = FALSE) +
  labs(
    tag = "C",
    title = "Paired longitudinal cytokine trajectories with group mean trends",
    x = NULL,
    y = "log10(Cytokine + 0.01)"
  ) +
  theme_bw() +
  theme(
    legend.position = "bottom",
    legend.title = element_blank(),
    plot.tag = element_text(face = "bold", size = 16),
    plot.title = element_text(size = 10, hjust = 0),
    strip.background = element_rect(fill = "grey90", color = "black", linewidth = 0.5),
    strip.text = element_text(face = "bold", size = 11),
    panel.border = element_rect(color = "black", fill = NA, linewidth = 0.5),
    panel.grid.major.x = element_blank(),
    panel.grid.minor = element_blank(),
    axis.text = element_text(color = "black", size = 10),
    axis.title.y = element_text(size = 11)
  )

print(plot_cytokines)

ggsave(
  filename = file.path(output_dir, "Cytokine_longitudinal_paired_plot.png"),
  plot = plot_cytokines,
  width = 18,
  height = 3.8,
  dpi = 300
)

ggsave(
  filename = file.path(output_dir, "Cytokine_longitudinal_paired_plot.pdf"),
  plot = plot_cytokines,
  width = 18,
  height = 3.8
)

# ------------------------------------------------------------
# 13. Reproducibility information
# ------------------------------------------------------------
writeLines(
  capture.output(sessionInfo()),
  con = file.path(output_dir, "sessionInfo.txt")
)

# ------------------------------------------------------------
# 14. Console summary
# ------------------------------------------------------------
cat("\n====================================================\n")
cat("Completed: paired longitudinal cytokine mixed-effects analysis\n")
cat("Input values were assumed to already be log10(x + 0.01)-transformed.\n")
cat("Model: log_value ~ Group * Timepoint + Age + Sex + (1 | Subject_ID)\n")
cat("Within-group contrasts: T2 - T1\n")
cat("q values: Benjamini-Hochberg FDR across all within-group longitudinal tests\n")
cat("CV-2 was excluded from this paired longitudinal analysis.\n")
cat("Outputs written to: ", output_dir, "\n", sep = "")
cat("====================================================\n\n")
