# Supplementary material for: Real-world immune dynamics following COVID-19 vaccination and breakthrough infection: a paired-sample study in Zhejiang Province, China
Source: Front Immunol. 2026 Mar 31;17:1801564. doi: 10.3389/fimmu.2026.1801564 (PMC13077751; doi:10.3389/fimmu.2026.1801564)
Supplement: Supplementary file 1 [file DataSheet1.zip › Supplementary materials/Analysis_Code/Analysis_Cytokine_Heatmap.R]

############################################################
# Publication-ready clustered heatmaps of cytokine profiles
#
# Input cytokine values are assumed to already be transformed
# as log10(x + 0.01). No additional transformation is applied.
#
# Heatmap logic:
# 1) For each timepoint, compute the mean transformed cytokine value
#    within each vaccine group.
# 2) Within each timepoint, standardize each cytokine across groups
#    to obtain a z-score for visualization.
# 3) Perform hierarchical clustering on rows (cytokines) and
#    columns (vaccine groups).
#
# Note:
# - T2 excludes CV-2 to match the original analysis.
############################################################

suppressPackageStartupMessages({
  library(readxl)
  library(dplyr)
  library(tidyr)
  library(ggplot2)
  library(ggdendro)
  library(aplot)
  library(tibble)
})

# ------------------------------------------------------------
# 1. Input and output
# ------------------------------------------------------------
input_file <- "input_data.xlsx"   # please update the file name/path as needed
output_dir <- "cytokine_heatmap_results"
dir.create(output_dir, showWarnings = FALSE, recursive = TRUE)

# ------------------------------------------------------------
# 2. Cytokine settings
# ------------------------------------------------------------
# Standardized internal names used in the script
cytokine_name_map <- c(
  "IFN-γ" = "IFNg",
  "TNF-α" = "TNFa",
  "IL-5"  = "IL5",
  "IL-13" = "IL13",
  "IL-2"  = "IL2",
  "IL-6"  = "IL6",
  "IL-10" = "IL10",
  "IL-4"  = "IL4"
)

# Display labels used in the plot
cytokine_display_map <- c(
  "IFNg" = "IFN-γ",
  "IL10" = "IL-10",
  "IL13" = "IL-13",
  "IL2"  = "IL-2",
  "IL4"  = "IL-4",
  "IL5"  = "IL-5",
  "IL6"  = "IL-6",
  "TNFa" = "TNF-α"
)

# Order used before clustering
cytokine_vars <- c("IL5", "IL13", "IL2", "IL6", "IL10", "IFNg", "TNFa", "IL4")

# ------------------------------------------------------------
# 3. Helper functions
# ------------------------------------------------------------
check_required_columns <- function(data, required_cols) {
  missing_cols <- setdiff(required_cols, colnames(data))
  if (length(missing_cols) > 0) {
    stop(
      "Missing required columns: ",
      paste(missing_cols, collapse = ", ")
    )
  }
}

read_and_prepare_data <- function(path, cytokine_name_map, cytokine_vars) {
  if (!file.exists(path)) {
    stop("Input file not found: ", path)
  }
  
  dat <- read_excel(path, sheet = 1)
  
  # Rename cytokine columns from original Excel names to safe internal names
  old_names_present <- intersect(names(cytokine_name_map), colnames(dat))
  if (length(old_names_present) > 0) {
    for (old_name in old_names_present) {
      new_name <- unname(cytokine_name_map[old_name])
      colnames(dat)[colnames(dat) == old_name] <- new_name
    }
  }
  
  required_cols <- c("Subject_ID", "Vaccine_Group", "Timepoint", cytokine_vars)
  check_required_columns(dat, required_cols)
  
  dat %>%
    mutate(
      Subject_ID = trimws(as.character(Subject_ID)),
      Vaccine_Group = as.character(Vaccine_Group),
      Timepoint = as.character(Timepoint),
      across(all_of(cytokine_vars), ~ suppressWarnings(as.numeric(.x)))
    )
}

prepare_heatmap_data <- function(data, timepoint_label, cytokine_vars, exclude_groups = NULL) {
  dat <- data %>%
    filter(Timepoint == timepoint_label)
  
  if (!is.null(exclude_groups)) {
    dat <- dat %>%
      filter(!Vaccine_Group %in% exclude_groups)
  }
  
  dat <- dat %>%
    pivot_longer(
      cols = all_of(cytokine_vars),
      names_to = "Cytokine",
      values_to = "Value"
    ) %>%
    filter(!is.na(Value), is.finite(Value)) %>%
    group_by(Vaccine_Group, Cytokine) %>%
    summarise(
      Mean_Value = mean(Value),
      N_nonmissing = n(),
      .groups = "drop"
    ) %>%
    group_by(Cytokine) %>%
    mutate(
      Z_score = as.numeric(scale(Mean_Value))
    ) %>%
    ungroup() %>%
    filter(!is.na(Z_score), is.finite(Z_score))
  
  if (nrow(dat) == 0) {
    stop("No valid heatmap data available for timepoint: ", timepoint_label)
  }
  
  dat
}

draw_clustered_heatmap <- function(heatmap_data, display_map, plot_title = NULL) {
  matrix_data <- heatmap_data %>%
    select(Cytokine, Vaccine_Group, Z_score) %>%
    pivot_wider(names_from = Vaccine_Group, values_from = Z_score) %>%
    tibble::column_to_rownames("Cytokine") %>%
    as.matrix()
  
  if (nrow(matrix_data) < 2 || ncol(matrix_data) < 2) {
    stop("Heatmap requires at least 2 cytokines and 2 groups for clustering.")
  }
  
  if (anyNA(matrix_data)) {
    stop("Missing values remain in the heatmap matrix after summarization.")
  }
  
  # Hierarchical clustering
  hc_row <- hclust(dist(matrix_data), method = "complete")
  hc_col <- hclust(dist(t(matrix_data)), method = "complete")
  
  dd_row <- dendro_data(as.dendrogram(hc_row))
  dd_col <- dendro_data(as.dendrogram(hc_col))
  
  row_order <- rownames(matrix_data)[hc_row$order]
  col_order <- colnames(matrix_data)[hc_col$order]
  row_labels <- unname(display_map[row_order])
  
  plot_data <- heatmap_data %>%
    mutate(
      Cytokine = factor(Cytokine, levels = row_order),
      Vaccine_Group = factor(Vaccine_Group, levels = col_order)
    )
  
  # Left dendrogram
  p_left <- ggplot(segment(dd_row)) +
    geom_segment(aes(x = y, y = x, xend = yend, yend = xend), linewidth = 0.4) +
    scale_x_reverse(expand = expansion(mult = c(0, 0.05))) +
    scale_y_continuous(
      expand = c(0, 0),
      limits = c(0.5, length(row_order) + 0.5)
    ) +
    theme_void()
  
  # Top dendrogram
  p_top <- ggplot(segment(dd_col)) +
    geom_segment(aes(x = x, y = y, xend = xend, yend = yend), linewidth = 0.4) +
    scale_x_continuous(
      expand = c(0, 0),
      limits = c(0.5, length(col_order) + 0.5)
    ) +
    scale_y_continuous(expand = c(0, 0)) +
    labs(title = plot_title) +
    theme_void() +
    theme(
      plot.title = element_text(
        face = "bold",
        size = 13,
        hjust = 0.5,
        margin = margin(t = 6, b = 4)
      )
    )
  
  # Main heatmap
  p_main <- ggplot(
    plot_data,
    aes(x = as.numeric(Vaccine_Group), y = as.numeric(Cytokine), fill = Z_score)
  ) +
    geom_tile(color = "white", linewidth = 0.5) +
    scale_fill_gradient2(
      low = "#4575B4",
      mid = "white",
      high = "#D73027",
      midpoint = 0,
      name = "Z-score"
    ) +
    scale_x_continuous(
      breaks = seq_along(col_order),
      labels = col_order,
      expand = c(0, 0)
    ) +
    scale_y_continuous(
      breaks = seq_along(row_order),
      labels = row_labels,
      expand = c(0, 0)
    ) +
    labs(x = NULL, y = NULL) +
    theme_minimal(base_size = 11) +
    theme(
      axis.text.x = element_text(
        angle = 45,
        hjust = 1,
        vjust = 1,
        face = "bold",
        color = "black"
      ),
      axis.text.y = element_text(color = "black"),
      panel.grid = element_blank(),
      legend.position = "right"
    )
  
  p_main %>%
    insert_left(p_left, width = 0.18) %>%
    insert_top(p_top, height = 0.14)
}

# ------------------------------------------------------------
# 4. Read data
# ------------------------------------------------------------
clean_data <- read_and_prepare_data(
  path = input_file,
  cytokine_name_map = cytokine_name_map,
  cytokine_vars = cytokine_vars
)

# ------------------------------------------------------------
# 5. Prepare heatmap data
# ------------------------------------------------------------
# T1: all groups retained
heatmap_T1 <- prepare_heatmap_data(
  data = clean_data,
  timepoint_label = "T1",
  cytokine_vars = cytokine_vars,
  exclude_groups = NULL
)

# T2: exclude CV-2
heatmap_T2 <- prepare_heatmap_data(
  data = clean_data,
  timepoint_label = "T2",
  cytokine_vars = cytokine_vars,
  exclude_groups = "CV-2"
)

# Save summarized data used for the heatmaps
write.csv(
  heatmap_T1,
  file = file.path(output_dir, "Heatmap_T1_summary_data.csv"),
  row.names = FALSE
)

write.csv(
  heatmap_T2,
  file = file.path(output_dir, "Heatmap_T2_summary_data.csv"),
  row.names = FALSE
)

# ------------------------------------------------------------
# 6. Draw plots
# ------------------------------------------------------------
plot_T1 <- draw_clustered_heatmap(
  heatmap_data = heatmap_T1,
  display_map = cytokine_display_map,
  plot_title = "Timepoint: T1"
)

plot_T2 <- draw_clustered_heatmap(
  heatmap_data = heatmap_T2,
  display_map = cytokine_display_map,
  plot_title = "Timepoint: T2"
)

print(plot_T1)
print(plot_T2)

# ------------------------------------------------------------
# 7. Save figures
# ------------------------------------------------------------
ggsave(
  filename = file.path(output_dir, "Heatmap_T1.tiff"),
  plot = plot_T1,
  width = 6.8,
  height = 5.2,
  units = "in",
  dpi = 300,
  compression = "lzw"
)

ggsave(
  filename = file.path(output_dir, "Heatmap_T1.pdf"),
  plot = plot_T1,
  width = 6.8,
  height = 5.2,
  units = "in"
)

ggsave(
  filename = file.path(output_dir, "Heatmap_T2.tiff"),
  plot = plot_T2,
  width = 6.8,
  height = 5.2,
  units = "in",
  dpi = 300,
  compression = "lzw"
)

ggsave(
  filename = file.path(output_dir, "Heatmap_T2.pdf"),
  plot = plot_T2,
  width = 6.8,
  height = 5.2,
  units = "in"
)

# ------------------------------------------------------------
# 8. Save reproducibility information
# ------------------------------------------------------------
writeLines(
  capture.output(sessionInfo()),
  con = file.path(output_dir, "sessionInfo.txt")
)

message("Heatmap analysis completed.")
message("Input values were treated as already transformed: log10(x + 0.01).")
message("No additional log transformation was applied.")
message("Results saved to: ", normalizePath(output_dir))
