# Supplementary material for: Real-world immune dynamics following COVID-19 vaccination and breakthrough infection: a paired-sample study in Zhejiang Province, China
Source: Front Immunol. 2026 Mar 31;17:1801564. doi: 10.3389/fimmu.2026.1801564 (PMC13077751; doi:10.3389/fimmu.2026.1801564)
Supplement: Supplementary file 1 [file DataSheet1.zip › Supplementary materials/Analysis_Code/Analysis_Cytokine_Profile_LMM_Age_Sex_Adjusted.R]

############################################################
# Supplementary Table:
# Linear mixed-effects model-based inference on relative
# cytokine abundance profiles within each vaccine group at T1 and T2
#
# Analysis target:
#   Within each Timepoint × Vaccine_Group subset,
#   compare the relative abundance profile of 8 cytokines.
#
# Statistical model:
#   value ~ Cytokine + Age + Sex + (1 | Subject_ID)
#
# Notes:
# 1) Cytokine values are assumed to already be transformed as log10(x + 0.01).
#    No additional transformation is applied here.
# 2) If Age has no variation within a subset, it is dropped automatically.
# 3) If Sex has fewer than 2 levels within a subset, it is dropped automatically.
# 4) Pairwise comparisons among cytokines are adjusted using Benjamini-Hochberg FDR.
# 5) Shared CLD letters indicate no significant difference.
# 6) q value is the smallest FDR-adjusted p value among all pairwise
#    comparisons involving that cytokine.
# 7) T2 excludes CV-2 to match the supplementary-table layout shown.
############################################################

suppressPackageStartupMessages({
  library(readxl)
  library(readr)
  library(dplyr)
  library(tidyr)
  library(tibble)
  library(lmerTest)
  library(emmeans)
  library(multcompView)
  library(stringr)
})

# ------------------------------------------------------------
# 1. Input and output
# ------------------------------------------------------------
input_file <- "input_data.xlsx"   # please update the file name/path as needed
output_dir <- "cytokine_profile_lmm_age_sex_adjusted_results"
dir.create(output_dir, showWarnings = FALSE, recursive = TRUE)

# ------------------------------------------------------------
# 2. Check required packages
# ------------------------------------------------------------
required_packages <- c(
  "readxl", "readr", "dplyr", "tidyr", "tibble",
  "lmerTest", "emmeans", "multcompView", "stringr"
)

missing_packages <- required_packages[
  !vapply(required_packages, requireNamespace, logical(1), quietly = TRUE)
]

if (length(missing_packages) > 0) {
  stop(
    "Please install the following packages first: ",
    paste(missing_packages, collapse = ", ")
  )
}

# ------------------------------------------------------------
# 3. Read data
# ------------------------------------------------------------
read_input_data <- function(path) {
  if (!file.exists(path)) {
    stop("Input file not found: ", path)
  }
  
  if (grepl("\\.csv$", path, ignore.case = TRUE)) {
    dat <- read_csv(path, show_col_types = FALSE)
  } else if (grepl("\\.xlsx$|\\.xls$", path, ignore.case = TRUE)) {
    dat <- read_excel(path, sheet = 1)
  } else {
    stop("Unsupported file format. Please provide csv/xlsx/xls.")
  }
  
  dat
}

raw_data <- read_input_data(input_file)

# ------------------------------------------------------------
# 4. Define cytokines and analysis settings
# ------------------------------------------------------------
# Use safe internal codes, map back to original labels later
cytokine_map <- c(
  "IFNg" = "IFN-γ",
  "IL10" = "IL-10",
  "IL13" = "IL-13",
  "IL2"  = "IL-2",
  "IL4"  = "IL-4",
  "IL5"  = "IL-5",
  "IL6"  = "IL-6",
  "TNFa" = "TNF-α"
)

cytokine_codes <- names(cytokine_map)
cytokine_labels <- unname(cytokine_map)

group_config <- list(
  T1 = c("C-0", "CV-2", "CV-3", "RA-1", "RP-3"),
  T2 = c("C-0", "CV-3", "RA-1", "RP-3")
)

timepoints_to_analyze <- c("T1", "T2")

# ------------------------------------------------------------
# 5. Check required columns
# ------------------------------------------------------------
required_cols <- c(
  "Subject_ID", "Timepoint", "Vaccine_Group",
  "Age", "Sex", unname(cytokine_map)
)

missing_cols <- setdiff(required_cols, colnames(raw_data))
if (length(missing_cols) > 0) {
  stop(
    "The following required columns are missing from the input data: ",
    paste(missing_cols, collapse = ", ")
  )
}

# ------------------------------------------------------------
# 6. Helper functions
# ------------------------------------------------------------
safe_filename <- function(x) {
  gsub("[^A-Za-z0-9]+", "_", x)
}

format_p4 <- function(p) {
  ifelse(
    is.na(p),
    NA_character_,
    ifelse(p < 0.001, "<0.001", sprintf("%.4f", p))
  )
}

format_emm_ci <- function(est, low, high, digits = 2) {
  sprintf(
    paste0("%.", digits, "f (%.", digits, "f, %.", digits, "f)"),
    est, low, high
  )
}

# Prepare complete-case long data for one timepoint × group subset
prepare_long_data <- function(data, timepoint, vaccine_group) {
  subset_data <- data %>%
    filter(Timepoint == timepoint, Vaccine_Group == vaccine_group) %>%
    transmute(
      Subject_ID = as.character(Subject_ID),
      Age = suppressWarnings(as.numeric(Age)),
      Sex = as.character(Sex),
      IFNg = suppressWarnings(as.numeric(`IFN-γ`)),
      IL10 = suppressWarnings(as.numeric(`IL-10`)),
      IL13 = suppressWarnings(as.numeric(`IL-13`)),
      IL2  = suppressWarnings(as.numeric(`IL-2`)),
      IL4  = suppressWarnings(as.numeric(`IL-4`)),
      IL5  = suppressWarnings(as.numeric(`IL-5`)),
      IL6  = suppressWarnings(as.numeric(`IL-6`)),
      TNFa = suppressWarnings(as.numeric(`TNF-α`))
    )
  
  # Keep subjects with complete covariates and complete data across all 8 cytokines
  complete_subject_data <- subset_data %>%
    filter(
      !is.na(Subject_ID),
      !is.na(Age), is.finite(Age),
      !is.na(Sex)
    ) %>%
    filter(
      if_all(all_of(cytokine_codes), ~ !is.na(.) & is.finite(.))
    )
  
  long_data <- complete_subject_data %>%
    pivot_longer(
      cols = all_of(cytokine_codes),
      names_to = "Cytokine_code",
      values_to = "value"
    ) %>%
    mutate(
      Timepoint = timepoint,
      Vaccine_group = vaccine_group,
      Sex = factor(Sex),
      Cytokine_code = factor(Cytokine_code, levels = cytokine_codes),
      Cytokine = factor(unname(cytokine_map[as.character(Cytokine_code)]),
                        levels = cytokine_labels)
    )
  
  list(
    wide_complete = complete_subject_data,
    long_data = long_data
  )
}

# Build model formula dynamically
build_lmm_formula <- function(long_data) {
  fixed_terms <- c("Cytokine_code")
  
  # Add Age only if it varies
  age_ok <- FALSE
  if ("Age" %in% names(long_data)) {
    age_vals <- unique(stats::na.omit(long_data$Age))
    age_ok <- length(age_vals) >= 2 && stats::sd(long_data$Age, na.rm = TRUE) > 0
  }
  if (age_ok) {
    fixed_terms <- c(fixed_terms, "Age")
  }
  
  # Add Sex only if >= 2 levels
  sex_ok <- FALSE
  if ("Sex" %in% names(long_data)) {
    sex_levels_present <- unique(stats::na.omit(as.character(long_data$Sex)))
    sex_ok <- length(sex_levels_present) >= 2
  }
  if (sex_ok) {
    fixed_terms <- c(fixed_terms, "Sex")
  }
  
  formula_text <- paste(
    "value ~", paste(fixed_terms, collapse = " + "), "+ (1 | Subject_ID)"
  )
  
  list(
    formula = as.formula(formula_text),
    fixed_terms = fixed_terms,
    age_included = age_ok,
    sex_included = sex_ok
  )
}

# Build CLD letters from BH-adjusted pairwise p-values
build_cld_letters <- function(pairwise_df, levels_order) {
  if (nrow(pairwise_df) == 0) {
    return(setNames(rep("", length(levels_order)), levels_order))
  }
  
  pvec <- pairwise_df$p.value
  names(pvec) <- pairwise_df$contrast_name
  
  cld_obj <- multcompView::multcompLetters(
    x = pvec,
    compare = "<",
    threshold = 0.05
  )
  
  out <- cld_obj$Letters
  missing_levels <- setdiff(levels_order, names(out))
  if (length(missing_levels) > 0) {
    out <- c(out, setNames(rep("", length(missing_levels)), missing_levels))
  }
  
  out[levels_order]
}

# Smallest adjusted p involving each cytokine
compute_min_q <- function(pairwise_df, levels_order) {
  if (nrow(pairwise_df) == 0) {
    return(tibble(Cytokine_code = levels_order, q_value = NA_real_))
  }
  
  q_tbl <- bind_rows(
    pairwise_df %>% transmute(Cytokine_code = group1, q = p.value),
    pairwise_df %>% transmute(Cytokine_code = group2, q = p.value)
  ) %>%
    group_by(Cytokine_code) %>%
    summarise(q_value = min(q, na.rm = TRUE), .groups = "drop")
  
  tibble(Cytokine_code = levels_order) %>%
    left_join(q_tbl, by = "Cytokine_code")
}

# ------------------------------------------------------------
# 7. Analyze one group × timepoint
# ------------------------------------------------------------
analyze_one_group_timepoint <- function(data, timepoint, vaccine_group) {
  prepared <- prepare_long_data(data, timepoint, vaccine_group)
  long_data <- prepared$long_data
  
  n_subjects <- n_distinct(prepared$wide_complete$Subject_ID)
  n_rows_used <- nrow(long_data)
  
  if (n_subjects < 2 || n_rows_used == 0) {
    warning("Not enough complete data for ", timepoint, " / ", vaccine_group)
    return(NULL)
  }
  
  model_info <- build_lmm_formula(long_data)
  
  fit <- tryCatch(
    lmerTest::lmer(
      formula = model_info$formula,
      data = long_data,
      REML = TRUE
    ),
    error = function(e) {
      warning("Model fitting failed for ", timepoint, " / ", vaccine_group, ": ", e$message)
      return(NULL)
    }
  )
  
  if (is.null(fit)) {
    return(NULL)
  }
  
  emm <- emmeans(fit, specs = ~ Cytokine_code)
  
  emm_df <- summary(emm, infer = c(TRUE, TRUE)) %>%
    as.data.frame() %>%
    as_tibble() %>%
    mutate(
      Cytokine_code = as.character(Cytokine_code),
      Cytokine = unname(cytokine_map[Cytokine_code]),
      Timepoint = timepoint,
      Vaccine_group = vaccine_group,
      N = n_subjects,
      `EMM (log10), 95% CI` = format_emm_ci(emmean, lower.CL, upper.CL)
    ) %>%
    select(
      Timepoint, Vaccine_group, N, Cytokine_code, Cytokine,
      emmean, lower.CL, upper.CL, `EMM (log10), 95% CI`
    )
  
  pairwise_df <- pairs(emm, adjust = "BH") %>%
    summary(infer = c(TRUE, TRUE)) %>%
    as.data.frame() %>%
    as_tibble() %>%
    tidyr::separate(
      contrast,
      into = c("group1", "group2"),
      sep = " - ",
      remove = FALSE
    ) %>%
    mutate(
      contrast_name = paste(group1, group2, sep = "-"),
      Timepoint = timepoint,
      Vaccine_group = vaccine_group
    )
  
  cld_letters <- build_cld_letters(
    pairwise_df = pairwise_df,
    levels_order = cytokine_codes
  )
  
  q_tbl <- compute_min_q(
    pairwise_df = pairwise_df,
    levels_order = cytokine_codes
  )
  
  result_df <- emm_df %>%
    left_join(
      tibble(
        Cytokine_code = names(cld_letters),
        CLD = unname(cld_letters)
      ),
      by = "Cytokine_code"
    ) %>%
    left_join(q_tbl, by = "Cytokine_code") %>%
    mutate(
      `q value` = format_p4(q_value)
    ) %>%
    arrange(match(Cytokine_code, cytokine_codes)) %>%
    select(
      Timepoint,
      Vaccine_group,
      N,
      Cytokine,
      `EMM (log10), 95% CI`,
      CLD,
      `q value`
    )
  
  coverage_df <- tibble(
    Timepoint = timepoint,
    Vaccine_group = vaccine_group,
    N = n_subjects,
    N_rows_used = n_rows_used,
    Age_included = ifelse(model_info$age_included, "Yes", "No"),
    Sex_included = ifelse(model_info$sex_included, "Yes", "No"),
    Model = deparse(model_info$formula)
  )
  
  list(
    coverage = coverage_df,
    emm_table = result_df,
    pairwise = pairwise_df,
    long_data = long_data,
    model = fit,
    model_formula = model_info$formula,
    fixed_terms = model_info$fixed_terms
  )
}

# ------------------------------------------------------------
# 8. Run all analyses
# ------------------------------------------------------------
results_list <- list()

for (tp in timepoints_to_analyze) {
  groups_this_tp <- group_config[[tp]]
  
  for (grp in groups_this_tp) {
    key <- paste(tp, grp, sep = "__")
    results_list[[key]] <- analyze_one_group_timepoint(
      data = raw_data,
      timepoint = tp,
      vaccine_group = grp
    )
  }
}

# ------------------------------------------------------------
# 9. Combine outputs
# ------------------------------------------------------------
panel_a_coverage <- bind_rows(
  lapply(results_list, function(x) if (!is.null(x)) x$coverage)
) %>%
  mutate(
    Timepoint = factor(Timepoint, levels = c("T1", "T2")),
    Vaccine_group = factor(Vaccine_group, levels = c("C-0", "CV-2", "CV-3", "RA-1", "RP-3"))
  ) %>%
  arrange(Timepoint, Vaccine_group) %>%
  mutate(
    Timepoint = as.character(Timepoint),
    Vaccine_group = as.character(Vaccine_group)
  )

panel_b_emm <- bind_rows(
  lapply(results_list, function(x) if (!is.null(x)) x$emm_table)
) %>%
  mutate(
    Timepoint = factor(Timepoint, levels = c("T1", "T2")),
    Vaccine_group = factor(Vaccine_group, levels = c("C-0", "CV-2", "CV-3", "RA-1", "RP-3")),
    Cytokine = factor(Cytokine, levels = cytokine_labels)
  ) %>%
  arrange(Timepoint, Vaccine_group, Cytokine) %>%
  mutate(
    Timepoint = as.character(Timepoint),
    Vaccine_group = as.character(Vaccine_group),
    Cytokine = as.character(Cytokine)
  )

all_pairwise <- bind_rows(
  lapply(results_list, function(x) if (!is.null(x)) x$pairwise)
)

combined_table <- bind_rows(
  panel_a_coverage %>%
    mutate(
      Section = "(A) Coverage information",
      Cytokine = NA_character_,
      `EMM (log10), 95% CI` = NA_character_,
      CLD = NA_character_,
      `q value` = NA_character_
    ) %>%
    select(
      Section, Timepoint, Vaccine_group, N, N_rows_used,
      Cytokine, `EMM (log10), 95% CI`, CLD, `q value`
    ),
  panel_b_emm %>%
    mutate(
      Section = "(B) Model-estimated marginal means (log10) and CLD",
      N_rows_used = NA_integer_
    ) %>%
    select(
      Section, Timepoint, Vaccine_group, N, N_rows_used,
      Cytokine, `EMM (log10), 95% CI`, CLD, `q value`
    )
)

# ------------------------------------------------------------
# 10. Save outputs
# ------------------------------------------------------------
write_csv(
  panel_a_coverage,
  file.path(output_dir, "Panel_A_coverage_information.csv")
)

write_csv(
  panel_b_emm,
  file.path(output_dir, "Panel_B_EMM_CLD_qvalues.csv")
)

write_csv(
  all_pairwise,
  file.path(output_dir, "all_group_timepoint_pairwise_BH_results.csv")
)

write_csv(
  combined_table,
  file.path(output_dir, "Supplementary_Table_linear_mixed_effects_cytokine_profiles.csv")
)

# Save per-model summaries and long-format data
for (nm in names(results_list)) {
  if (!is.null(results_list[[nm]])) {
    writeLines(
      c(
        paste0("Model formula: ", deparse(results_list[[nm]]$model_formula)),
        "",
        capture.output(summary(results_list[[nm]]$model))
      ),
      con = file.path(output_dir, paste0(safe_filename(nm), "_model_summary.txt"))
    )
    
    write_csv(
      results_list[[nm]]$long_data,
      file.path(output_dir, paste0(safe_filename(nm), "_long_data_used.csv"))
    )
  }
}

# Save reproducibility information
writeLines(
  capture.output(sessionInfo()),
  con = file.path(output_dir, "sessionInfo.txt")
)

cat("\nAnalysis complete.\n")
cat("Results saved to: ", normalizePath(output_dir), "\n", sep = "")
