# Supplementary material for: Real-world immune dynamics following COVID-19 vaccination and breakthrough infection: a paired-sample study in Zhejiang Province, China
Source: Front Immunol. 2026 Mar 31;17:1801564. doi: 10.3389/fimmu.2026.1801564 (PMC13077751; doi:10.3389/fimmu.2026.1801564)
Supplement: Supplementary file 1 [file DataSheet1.zip › Supplementary materials/Analysis_Code/Analysis_Escape_Index.R]

# ============================================================
# Generalized escape index analysis for log10-transformed data
# 
# Analyses included:
#   1) BA.5 at T1
#   2) Delta at T1
#   3) BA.5 at T2 (CV-2 excluded)
#   4) Delta at T2 (CV-2 excluded)
#
# Statistical method:
#   For each analysis, a one-way linear model was fitted:
#       Escape_Index ~ Group
#   followed by Tukey-adjusted pairwise comparisons using emmeans.
#
# Important:
#   Input values are assumed to be already log10-transformed.
#   Therefore:
#       Escape_Index = log10(Variant / WT)
#                    = log10(Variant) - log10(WT)
# ============================================================

# ----------------------------
# 1. Load packages
# ----------------------------
required_packages <- c("readxl", "dplyr", "ggplot2", "emmeans", "tibble")

missing_packages <- required_packages[
  !vapply(required_packages, requireNamespace, logical(1), quietly = TRUE)
]

if (length(missing_packages) > 0) {
  stop(
    "Please install the following packages first: ",
    paste(missing_packages, collapse = ", ")
  )
}

library(readxl)
library(dplyr)
library(ggplot2)
library(emmeans)
library(tibble)

# ----------------------------
# 2. Input/output settings
# ----------------------------
input_file <- "input_data.xlsx"   # please update the file name/path as needed
output_dir <- "Escape_Index_results"
dir.create(output_dir, showWarnings = FALSE, recursive = TRUE)

# ----------------------------
# 3. Group colors
# ----------------------------
group_colors <- c(
  "C-0"  = "#6D8695",
  "RA-1" = "#859D7B",
  "CV-2" = "#D69B76",
  "CV-3" = "#9C90B5",
  "RP-3" = "#D48D9E"
)

# ----------------------------
# 4. Read data
# ----------------------------
analysis_data <- read_excel(input_file, sheet = 1)

# ----------------------------
# 5. Analysis plan
# ----------------------------
analysis_plan <- tibble::tribble(
  ~analysis_name,      ~timepoint, ~numerator_col, ~numerator_label, ~exclude_cv2, ~panel_tag,
  "Escape_BA5_T1",     "T1",       "RBD_BA.5",     "BA.5",           FALSE,        "D",
  "Escape_Delta_T1",   "T1",       "RBD_Delta",    "Delta",          FALSE,        "E",
  "Escape_BA5_T2",     "T2",       "RBD_BA.5",     "BA.5",           TRUE,         "F",
  "Escape_Delta_T2",   "T2",       "RBD_Delta",    "Delta",          TRUE,         "G"
)

# ----------------------------
# 6. Helper functions
# ----------------------------
format_p_value <- function(p) {
  format.pval(p, digits = 3, eps = 0.001)
}

get_significance <- function(p) {
  dplyr::case_when(
    p < 0.0001 ~ "****",
    p < 0.001  ~ "***",
    p < 0.01   ~ "**",
    p < 0.05   ~ "*",
    TRUE       ~ "ns"
  )
}

# ----------------------------
# 7. Main analysis function
# ----------------------------
run_escape_analysis <- function(data,
                                timepoint,
                                numerator_col,
                                numerator_label,
                                exclude_cv2 = FALSE,
                                analysis_name = "Escape_Index",
                                panel_tag = NULL,
                                denominator_col = "RBD_WT",
                                output_dir = ".",
                                group_colors = NULL) {
  
  # Define group order
  group_order <- if (exclude_cv2) {
    c("C-0", "RA-1", "CV-3", "RP-3")
  } else {
    c("C-0", "RA-1", "CV-2", "CV-3", "RP-3")
  }
  
  # Check required columns
  required_cols <- c("Timepoint", "Vaccine_Group", denominator_col, numerator_col)
  missing_cols <- setdiff(required_cols, colnames(data))
  
  if (length(missing_cols) > 0) {
    stop(
      "Missing required columns for ", analysis_name, ": ",
      paste(missing_cols, collapse = ", ")
    )
  }
  
  # Prepare data
  clean_data <- data %>%
    filter(Timepoint == timepoint) %>%
    { if (exclude_cv2) filter(., Vaccine_Group != "CV-2") else . } %>%
    mutate(
      Group = factor(Vaccine_Group, levels = group_order),
      numerator_log10   = as.numeric(.data[[numerator_col]]),
      denominator_log10 = as.numeric(.data[[denominator_col]]),
      Escape_Index      = numerator_log10 - denominator_log10
    ) %>%
    filter(
      !is.na(Group),
      !is.na(numerator_log10),
      !is.na(denominator_log10),
      is.finite(numerator_log10),
      is.finite(denominator_log10),
      is.finite(Escape_Index)
    ) %>%
    droplevels()
  
  if (nrow(clean_data) == 0) {
    warning("No valid data available for ", analysis_name)
    return(NULL)
  }
  
  if (dplyr::n_distinct(clean_data$Group) < 2) {
    warning("Fewer than two groups available for ", analysis_name)
    return(NULL)
  }
  
  # Descriptive summary
  summary_df <- clean_data %>%
    group_by(Group) %>%
    summarise(
      n = n(),
      mean = mean(Escape_Index),
      sd = sd(Escape_Index),
      median = median(Escape_Index),
      IQR = IQR(Escape_Index),
      .groups = "drop"
    )
  
  # Statistical analysis:
  # one-way linear model + Tukey-adjusted pairwise comparisons
  fit <- lm(Escape_Index ~ Group, data = clean_data)
  
  emm <- emmeans(fit, specs = ~ Group)
  emm_df <- as.data.frame(emm)
  
  stats_df <- as.data.frame(pairs(emm, adjust = "tukey")) %>%
    mutate(
      contrast = gsub("[()]", "", contrast),
      p.value_format = format_p_value(p.value),
      significance = get_significance(p.value)
    ) %>%
    select(
      contrast,
      estimate,
      SE,
      df,
      t.ratio,
      p.value,
      p.value_format,
      significance
    )
  
  # Save outputs
  write.csv(
    clean_data,
    file = file.path(output_dir, paste0(analysis_name, "_clean_data.csv")),
    row.names = FALSE
  )
  
  write.csv(
    summary_df,
    file = file.path(output_dir, paste0(analysis_name, "_summary.csv")),
    row.names = FALSE
  )
  
  write.csv(
    emm_df,
    file = file.path(output_dir, paste0(analysis_name, "_estimated_marginal_means.csv")),
    row.names = FALSE
  )
  
  write.csv(
    stats_df,
    file = file.path(output_dir, paste0(analysis_name, "_Tukey_stats.csv")),
    row.names = FALSE
  )
  
  writeLines(
    capture.output(summary(fit)),
    con = file.path(output_dir, paste0(analysis_name, "_lm_summary.txt"))
  )
  
  # Plot
  y_label_text <- paste0(
    "Escape index = log10(", numerator_label, ") - log10(WT)"
  )
  
  p <- ggplot(
    clean_data,
    aes(x = Group, y = Escape_Index, fill = Group, color = Group)
  ) +
    geom_hline(
      yintercept = 0,
      linetype = "dashed",
      color = "grey50",
      linewidth = 0.6
    ) +
    geom_boxplot(
      outlier.shape = NA,
      width = 0.60,
      alpha = 0.85,
      linewidth = 0.45
    ) +
    geom_jitter(
      width = 0.12,
      size = 1.8,
      alpha = 0.75
    ) +
    scale_fill_manual(values = group_colors, drop = FALSE) +
    scale_color_manual(values = group_colors, drop = FALSE) +
    labs(
      tag = panel_tag,
      title = paste0(numerator_label, " escape index (", timepoint, ")"),
      x = NULL,
      y = y_label_text
    ) +
    theme_classic(base_size = 11) +
    theme(
      legend.position = "none",
      plot.tag = element_text(face = "bold", size = 16),
      plot.title = element_text(face = "bold", size = 12, hjust = 0),
      axis.text.x = element_text(face = "bold", color = "black", size = 11),
      axis.text.y = element_text(color = "black", size = 10),
      axis.title.y = element_text(size = 11),
      axis.line = element_line(linewidth = 0.5, color = "black"),
      axis.ticks = element_line(color = "black")
    )
  
  ggsave(
    filename = file.path(output_dir, paste0(analysis_name, "_plot.tiff")),
    plot = p,
    width = 5.5,
    height = 5,
    units = "in",
    dpi = 300,
    compression = "lzw"
  )
  
  ggsave(
    filename = file.path(output_dir, paste0(analysis_name, "_plot.pdf")),
    plot = p,
    width = 5.5,
    height = 5,
    units = "in"
  )
  
  return(list(
    clean_data = clean_data,
    summary = summary_df,
    emmeans = emm_df,
    stats = stats_df,
    model = fit,
    plot = p
  ))
}

# ----------------------------
# 8. Run all analyses
# ----------------------------
results_list <- vector("list", length = nrow(analysis_plan))
names(results_list) <- analysis_plan$analysis_name

for (i in seq_len(nrow(analysis_plan))) {
  current_row <- analysis_plan[i, ]
  
  results_list[[current_row$analysis_name]] <- run_escape_analysis(
    data = analysis_data,
    timepoint = current_row$timepoint,
    numerator_col = current_row$numerator_col,
    numerator_label = current_row$numerator_label,
    exclude_cv2 = current_row$exclude_cv2,
    analysis_name = current_row$analysis_name,
    panel_tag = current_row$panel_tag,
    denominator_col = "RBD_WT",
    output_dir = output_dir,
    group_colors = group_colors
  )
}

# ----------------------------
# 9. Save reproducibility info
# ----------------------------
writeLines(
  capture.output(sessionInfo()),
  con = file.path(output_dir, "sessionInfo.txt")
)
