# Supplementary material for: Real-world immune dynamics following COVID-19 vaccination and breakthrough infection: a paired-sample study in Zhejiang Province, China
Source: Front Immunol. 2026 Mar 31;17:1801564. doi: 10.3389/fimmu.2026.1801564 (PMC13077751; doi:10.3389/fimmu.2026.1801564)
Supplement: Supplementary file 1 [file DataSheet1.zip › Supplementary materials/Analysis_Code/Analysis_Factors_Associated_With_T2LQ_Status.R]

# =========================================================
# Predictors of T2-LQ: logistic regression and OR forest plot
#
# T2-LQ definition:
# - Immune_Index is calculated from 11 immune markers at T2
# - For each marker, residual percentile ranks are obtained from:
#     marker ~ Vaccine_Group + Age + Sex + Days_T1_T2
# - Immune_Index = mean percentile rank across all 11 markers
# - T2-LQ is defined as the lowest quartile of Immune_Index
#
# Logistic model:
#   Is_T2_LQ ~ Vaccine_Group + Age_10 + Sex + Days_T1_T2
#
# Input data status:
# - cytokines are already transformed as log10(x + 0.01)
# - RBD markers are already transformed as log10(x)
# No additional log transformation is applied in this script.
#
# Note:
# Because T2-LQ is derived from an index already adjusted for these covariates,
# the resulting ORs should be interpreted as descriptive associations rather than
# fully independent predictive effects.
# =========================================================

# -----------------------------
# 0. Load required packages
# -----------------------------
required_pkgs <- c("readxl", "dplyr", "ggplot2", "broom", "readr", "tibble", "stringr")

missing_pkgs <- required_pkgs[!sapply(required_pkgs, requireNamespace, quietly = TRUE)]
if (length(missing_pkgs) > 0) {
  stop(
    "Missing required packages: ",
    paste(missing_pkgs, collapse = ", "),
    "\nPlease install them before running this script."
  )
}

library(readxl)
library(dplyr)
library(ggplot2)
library(broom)
library(readr)
library(tibble)
library(stringr)

# -----------------------------
# 1. User-defined settings
# -----------------------------
input_file <- "input_data.xlsx"   # please update the file name/path as needed
output_dir <- "results"
dir.create(output_dir, showWarnings = FALSE, recursive = TRUE)

immune_vars <- c(
  "RBD_WT", "RBD_Delta", "RBD_BA.5",
  "IL-2", "IL-4", "IL-5", "IL-6", "IL-10", "IL-13", "IFN-γ", "TNF-α"
)

covariates <- c("Vaccine_Group", "Age", "Sex", "Days_T1_T2")
vaccine_order <- c("C-0", "RA-1", "CV-3", "RP-3")

subject_output_file <- file.path(output_dir, "T2_LQ_Logistic_SubjectLevel.csv")
model_output_file   <- file.path(output_dir, "T2_LQ_Logistic_OR_Table.csv")
figure_output_file  <- file.path(output_dir, "T2_LQ_Logistic_OR_Forest.tiff")

# -----------------------------
# 2. Helper functions
# -----------------------------
check_required_columns <- function(data, required_cols) {
  missing_cols <- setdiff(required_cols, colnames(data))
  if (length(missing_cols) > 0) {
    stop("Missing required columns: ", paste(missing_cols, collapse = ", "))
  }
}

# -----------------------------
# 3. Read and clean data
# -----------------------------
if (!file.exists(input_file)) {
  stop("Input file not found: ", input_file)
}

raw_data <- read_excel(input_file)

required_cols <- c("Subject_ID", "Timepoint", covariates, immune_vars)
check_required_columns(raw_data, required_cols)

analysis_data <- raw_data %>%
  filter(Timepoint == "T2") %>%
  mutate(
    across(all_of(immune_vars), ~ suppressWarnings(as.numeric(.x))),
    Age = suppressWarnings(as.numeric(Age)),
    Days_T1_T2 = suppressWarnings(as.numeric(Days_T1_T2)),
    Vaccine_Group = factor(Vaccine_Group, levels = vaccine_order),
    Sex = factor(Sex)
  ) %>%
  filter(if_all(all_of(c("Subject_ID", covariates, immune_vars)), ~ !is.na(.x)))

if (nrow(analysis_data) == 0) {
  stop("No complete T2 observations remain after filtering.")
}

cat(">>> Final analysis sample size:", nrow(analysis_data), "\n")

# -----------------------------
# 4. Build Immune_Index and define T2-LQ
# -----------------------------
rank_df <- analysis_data %>% select(Subject_ID)

for (var in immune_vars) {
  fit <- lm(
    formula = as.formula(
      paste0("`", var, "` ~ ", paste(covariates, collapse = " + "))
    ),
    data = analysis_data
  )
  rank_df[[paste0(var, "_pct")]] <- dplyr::percent_rank(residuals(fit))
}

model_data <- analysis_data %>%
  left_join(rank_df, by = "Subject_ID") %>%
  rowwise() %>%
  mutate(
    Immune_Index = mean(c_across(ends_with("_pct")), na.rm = TRUE)
  ) %>%
  ungroup()

cutoff_q25 <- quantile(model_data$Immune_Index, probs = 0.25, na.rm = TRUE)

model_data <- model_data %>%
  mutate(
    Is_T2_LQ = if_else(Immune_Index <= cutoff_q25, 1, 0),
    Age_10 = Age / 10
  )

write_csv(model_data, subject_output_file)

cat(">>> T2-LQ cutoff (25th percentile):", round(cutoff_q25, 4), "\n")
cat(">>> Number of T2-LQ individuals:", sum(model_data$Is_T2_LQ), "\n")

# -----------------------------
# 5. Logistic regression
# -----------------------------
model_logit <- glm(
  Is_T2_LQ ~ Vaccine_Group + Age_10 + Sex + Days_T1_T2,
  data = model_data,
  family = binomial(link = "logit")
)

model_res <- broom::tidy(model_logit, conf.int = TRUE, exponentiate = TRUE) %>%
  filter(term != "(Intercept)") %>%
  mutate(
    term_label = case_when(
      str_detect(term, "^Vaccine_Group") ~ paste0("Vaccine group: ", str_remove(term, "^Vaccine_Group")),
      term == "Age_10" ~ "Age (per 10 years)",
      str_detect(term, "^Sex") ~ paste0("Sex: ", str_remove(term, "^Sex")),
      term == "Days_T1_T2" ~ "Days_T1_T2",
      TRUE ~ term
    ),
    p_label = ifelse(p.value < 0.001, "<0.001", sprintf("%.3f", p.value)),
    or_label = sprintf("%.2f (%.2f–%.2f)", estimate, conf.low, conf.high),
    text_label = paste0(or_label, ", p=", p_label),
    label_x = pmax(conf.high, estimate) * 1.18,
    term_order = case_when(
      str_detect(term, "^Vaccine_Group") ~ 1,
      term == "Age_10" ~ 2,
      str_detect(term, "^Sex") ~ 3,
      term == "Days_T1_T2" ~ 4,
      TRUE ~ 99
    )
  ) %>%
  arrange(term_order, term_label)

# Reverse so first item appears at top
model_res <- model_res %>%
  mutate(term_label = factor(term_label, levels = rev(term_label)))

write_csv(model_res, model_output_file)

print(model_res %>% select(term_label, estimate, conf.low, conf.high, p.value))

# -----------------------------
# 6. Forest plot
# -----------------------------
p <- ggplot(model_res, aes(y = term_label, x = estimate)) +
  geom_vline(xintercept = 1, linetype = "dashed", color = "gray50") +
  geom_errorbarh(
    aes(xmin = conf.low, xmax = conf.high),
    height = 0.2,
    color = "#2c3e50",
    linewidth = 0.8
  ) +
  geom_point(size = 3.5, color = "#e74c3c") +
  geom_text(
    aes(x = label_x, label = text_label),
    hjust = 0,
    size = 3.4,
    color = "black"
  ) +
  scale_x_log10(
    breaks = c(0.25, 0.5, 1, 2, 4, 8),
    labels = c("0.25", "0.5", "1", "2", "4", "8"),
    expand = expansion(mult = c(0.05, 0.45))
  ) +
  labs(
    title = "Factors associated with T2-LQ status",
    subtitle = "Adjusted logistic regression; odds ratios shown on log scale",
    x = "Odds ratio",
    y = NULL
  ) +
  coord_cartesian(clip = "off") +
  theme_minimal(base_size = 14) +
  theme(
    panel.grid.minor = element_blank(),
    plot.title = element_text(face = "bold"),
    axis.text.y = element_text(face = "bold", color = "black"),
    plot.margin = margin(10, 80, 10, 10)
  )

print(p)

ggsave(
  filename = figure_output_file,
  plot = p,
  width = 9.5,
  height = 5.5,
  dpi = 300,
  compression = "lzw"
)

message("========================================================")
message("T2-LQ logistic regression analysis completed.")
message("No additional log transformation was applied.")
message("Figure saved to: ", normalizePath(figure_output_file))
message("========================================================")
