# Supplementary material for: Real-world immune dynamics following COVID-19 vaccination and breakthrough infection: a paired-sample study in Zhejiang Province, China
Source: Front Immunol. 2026 Mar 31;17:1801564. doi: 10.3389/fimmu.2026.1801564 (PMC13077751; doi:10.3389/fimmu.2026.1801564)
Supplement: Supplementary file 1 [file DataSheet1.zip › Supplementary materials/Analysis_Code/Analysis_Forest_Plot.R]

# =========================================================
# Forest plot of associations between cytokines and
# composite RBD score
#
# Notes:
# 1. This script does NOT apply any log transformation.
#    Input cytokine / antibody values are used as provided.
# 2. The only transformations here are:
#    - Z-scoring of antibody variables to construct RBD_score
#    - Z-scoring of each cytokine within each regression model
# =========================================================

# -----------------------------
# 0. Load required packages
# -----------------------------
required_pkgs <- c("readxl", "dplyr", "purrr", "ggplot2", "broom", "readr")

missing_pkgs <- required_pkgs[!sapply(required_pkgs, requireNamespace, quietly = TRUE)]
if (length(missing_pkgs) > 0) {
  stop(
    "The following packages are required but not installed: ",
    paste(missing_pkgs, collapse = ", "),
    "\nPlease install them before running this script."
  )
}

library(readxl)
library(dplyr)
library(purrr)
library(ggplot2)
library(broom)
library(readr)

theme_set(
  theme_bw(base_size = 14) +
    theme(panel.grid = element_blank())
)

# -----------------------------
# 1. User-defined settings
# -----------------------------
input_file <- "input_data.xlsx"   # please update the file name/path as needed
output_dir <- "results"
dir.create(output_dir, showWarnings = FALSE, recursive = TRUE)

# Original cytokine column names in the Excel file -> internal names
cytokine_name_map <- c(
  "IL-2"   = "IL_2",
  "IL-4"   = "IL_4",
  "IL-5"   = "IL_5",
  "IL-6"   = "IL_6",
  "IL-10"  = "IL_10",
  "IL-13"  = "IL_13",
  "IFN-γ"  = "IFN_gamma",
  "TNF-α"  = "TNF_alpha"
)

cytokines <- unname(cytokine_name_map)
antibody_cols <- c("RBD_WT", "RBD_Delta", "RBD_BA.5")

# Timepoint-specific requested covariates
t1_covariates_requested <- c("Age", "Sex", "Vaccine_Group", "Days_Since_Vax")
t2_covariates_requested <- c("Age", "Sex", "Vaccine_Group", "Days_T1_T2")

# Labels for plotting
cytokine_label_expr <- c(
  IL_2      = "'IL-2'",
  IL_4      = "'IL-4'",
  IL_5      = "'IL-5'",
  IL_6      = "'IL-6'",
  IL_10     = "'IL-10'",
  IL_13     = "'IL-13'",
  IFN_gamma = "'IFN-'~gamma",
  TNF_alpha = "'TNF-'~alpha"
)

# -----------------------------
# 2. Helper functions
# -----------------------------
check_required_columns <- function(data, required_cols) {
  missing_cols <- setdiff(required_cols, colnames(data))
  if (length(missing_cols) > 0) {
    stop("Missing required columns: ", paste(missing_cols, collapse = ", "))
  }
}

prepare_clean_data <- function(file_path, cytokine_map, antibody_cols) {
  if (!file.exists(file_path)) {
    stop("Input file not found: ", file_path)
  }
  
  raw_data <- read_excel(file_path)
  
  # Rename cytokine columns if original names are present
  existing_old_names <- intersect(names(cytokine_map), colnames(raw_data))
  if (length(existing_old_names) > 0) {
    rename_map <- stats::setNames(existing_old_names, unname(cytokine_map[existing_old_names]))
    raw_data <- dplyr::rename(raw_data, !!!rename_map)
  }
  
  base_required <- c("Timepoint", "Sex", "Vaccine_Group", antibody_cols)
  check_required_columns(raw_data, base_required)
  
  numeric_candidates <- intersect(
    c(unname(cytokine_map), antibody_cols, "Age", "Days_Since_Vax", "Days_T1_T2"),
    colnames(raw_data)
  )
  
  clean_data <- raw_data %>%
    mutate(
      Timepoint = as.factor(Timepoint),
      Sex = as.factor(Sex),
      Vaccine_Group = as.factor(Vaccine_Group)
    ) %>%
    mutate(across(all_of(numeric_candidates), ~ suppressWarnings(as.numeric(.x))))
  
  return(clean_data)
}

build_analysis_dataset <- function(data, timepoint_label, cytokines, antibody_cols, requested_covariates) {
  dat <- data %>%
    filter(Timepoint == timepoint_label)
  
  if (nrow(dat) == 0) {
    stop("No rows found for timepoint: ", timepoint_label)
  }
  
  existing_covariates <- intersect(requested_covariates, colnames(dat))
  missing_covariates <- setdiff(requested_covariates, colnames(dat))
  
  if (length(missing_covariates) > 0) {
    message(
      "Timepoint ", timepoint_label,
      ": omitted unavailable covariates: ",
      paste(missing_covariates, collapse = ", ")
    )
  }
  
  # Keep complete cases across all cytokines, antibodies, and available covariates
  complete_case_vars <- c(cytokines, antibody_cols, existing_covariates)
  complete_case_vars <- intersect(complete_case_vars, colnames(dat))
  
  dat <- dat %>%
    filter(if_all(all_of(complete_case_vars), ~ !is.na(.x)))
  
  if (nrow(dat) == 0) {
    stop("No complete cases available for timepoint: ", timepoint_label)
  }
  
  # Build composite RBD score:
  # mean of z-scored antibody responses within the given timepoint
  dat <- dat %>%
    mutate(
      across(
        all_of(antibody_cols),
        ~ as.numeric(scale(.x)),
        .names = "z_{.col}"
      )
    ) %>%
    mutate(
      RBD_score = rowMeans(across(all_of(paste0("z_", antibody_cols))))
    ) %>%
    filter(is.finite(RBD_score))
  
  if (nrow(dat) == 0) {
    stop("RBD_score could not be computed for timepoint: ", timepoint_label)
  }
  
  list(
    data = dat,
    covariates = existing_covariates
  )
}

run_timepoint_models <- function(analysis_data, timepoint_label, cytokines, covariates) {
  results <- map_dfr(cytokines, function(cyt) {
    
    if (!cyt %in% colnames(analysis_data)) {
      return(NULL)
    }
    
    # Skip cytokines with no variation
    if (stats::sd(analysis_data[[cyt]], na.rm = TRUE) == 0) {
      message("Skipped ", cyt, " at ", timepoint_label, ": zero variance.")
      return(NULL)
    }
    
    temp_data <- analysis_data %>%
      mutate(Cytokine_z = as.numeric(scale(.data[[cyt]]))) %>%
      filter(is.finite(Cytokine_z))
    
    if (nrow(temp_data) < 5) {
      message("Skipped ", cyt, " at ", timepoint_label, ": insufficient observations.")
      return(NULL)
    }
    
    rhs_terms <- c("Cytokine_z", covariates)
    model_formula <- as.formula(
      paste("RBD_score ~", paste(rhs_terms, collapse = " + "))
    )
    
    fit <- tryCatch(
      lm(model_formula, data = temp_data),
      error = function(e) {
        message("Model failed for ", cyt, " at ", timepoint_label, ": ", e$message)
        return(NULL)
      }
    )
    
    if (is.null(fit)) {
      return(NULL)
    }
    
    tidy_res <- broom::tidy(fit, conf.int = TRUE, conf.level = 0.95) %>%
      filter(term == "Cytokine_z") %>%
      mutate(
        Timepoint = timepoint_label,
        Cytokine = cyt,
        N = nrow(temp_data)
      )
    
    tidy_res
  })
  
  if (nrow(results) == 0) {
    stop("No valid model results generated for timepoint: ", timepoint_label)
  }
  
  results %>%
    mutate(
      P_FDR = p.adjust(p.value, method = "BH"),
      Significance = case_when(
        P_FDR < 0.001 ~ "***",
        P_FDR < 0.01  ~ "**",
        P_FDR < 0.05  ~ "*",
        TRUE          ~ ""
      ),
      Association = case_when(
        P_FDR >= 0.05 ~ "Ns",
        estimate > 0  ~ "Positive",
        estimate < 0  ~ "Negative",
        TRUE          ~ "Ns"
      ),
      Point_Size = -log10(pmax(P_FDR, 1e-300))
    ) %>%
    transmute(
      Timepoint,
      Cytokine,
      N,
      Beta = estimate,
      SE = std.error,
      CI_Lower = conf.low,
      CI_Upper = conf.high,
      t_value = statistic,
      P_Raw = p.value,
      P_FDR,
      Significance,
      Association,
      Point_Size
    )
}

make_forest_plot <- function(plot_data, cytokine_order, cytokine_label_expr) {
  ggplot(
    plot_data,
    aes(x = Beta, y = factor(Cytokine, levels = rev(cytokine_order)))
  ) +
    geom_vline(xintercept = 0, linetype = "dashed", color = "gray40", linewidth = 0.5) +
    geom_errorbarh(
      aes(xmin = CI_Lower, xmax = CI_Upper, color = Association),
      height = 0.25,
      linewidth = 0.7
    ) +
    geom_point(
      aes(color = Association, size = Point_Size),
      shape = 19
    ) +
    geom_text(
      aes(x = CI_Upper, label = Significance),
      hjust = -0.3,
      vjust = 0.75,
      size = 5,
      color = "black"
    ) +
    facet_wrap(~ Timepoint, nrow = 1, scales = "fixed") +
    scale_color_manual(
      values = c(
        "Positive" = "#BC3C29",
        "Negative" = "#0072B5",
        "Ns" = "gray75"
      ),
      name = "Association"
    ) +
    scale_size_continuous(range = c(2.3, 5.2), guide = "none") +
    scale_y_discrete(
      labels = function(x) parse(text = unname(cytokine_label_expr[x]))
    ) +
    scale_x_continuous(
      expand = expansion(mult = c(0.05, 0.16))
    ) +
    labs(
      title = "Associations between cytokines and composite RBD score",
      subtitle = "Points indicate standardized beta coefficients; bars indicate 95% confidence intervals",
      x = "Standardized beta coefficient",
      y = NULL
    ) +
    theme_minimal(base_size = 15) +
    theme(
      panel.border = element_rect(color = "black", fill = NA, linewidth = 0.8),
      strip.background = element_rect(fill = "#F0F0F0", color = NA),
      strip.text = element_text(face = "bold", size = 14),
      axis.text.y = element_text(color = "black", size = 12),
      axis.text.x = element_text(color = "black", size = 11),
      legend.position = "bottom",
      panel.grid.major.y = element_blank(),
      panel.grid.minor = element_blank()
    )
}

# -----------------------------
# 3. Read and clean data
# -----------------------------
clean_data <- prepare_clean_data(
  file_path = input_file,
  cytokine_map = cytokine_name_map,
  antibody_cols = antibody_cols
)

check_required_columns(clean_data, cytokines)

# -----------------------------
# 4. Build T1 dataset and run models
# -----------------------------
message("------ Running T1 analysis ------")

t1_obj <- build_analysis_dataset(
  data = clean_data,
  timepoint_label = "T1",
  cytokines = cytokines,
  antibody_cols = antibody_cols,
  requested_covariates = t1_covariates_requested
)

stats_t1 <- run_timepoint_models(
  analysis_data = t1_obj$data,
  timepoint_label = "T1",
  cytokines = cytokines,
  covariates = t1_obj$covariates
)

# -----------------------------
# 5. Build T2 dataset and run models
# -----------------------------
message("------ Running T2 analysis ------")

t2_obj <- build_analysis_dataset(
  data = clean_data,
  timepoint_label = "T2",
  cytokines = cytokines,
  antibody_cols = antibody_cols,
  requested_covariates = t2_covariates_requested
)

stats_t2 <- run_timepoint_models(
  analysis_data = t2_obj$data,
  timepoint_label = "T2",
  cytokines = cytokines,
  covariates = t2_obj$covariates
)

# -----------------------------
# 6. Export results tables
# -----------------------------
stats_all <- bind_rows(stats_t1, stats_t2) %>%
  mutate(Timepoint = factor(Timepoint, levels = c("T1", "T2")))

write_csv(stats_t1, file.path(output_dir, "Stats_T1_Composite_Score.csv"))
write_csv(stats_t2, file.path(output_dir, "Stats_T2_Composite_Score.csv"))
write_csv(stats_all, file.path(output_dir, "Stats_Composite_Score_All.csv"))

# -----------------------------
# 7. Draw and save forest plot
# -----------------------------
forest_plot <- make_forest_plot(
  plot_data = stats_all,
  cytokine_order = cytokines,
  cytokine_label_expr = cytokine_label_expr
)

ggsave(
  filename = file.path(output_dir, "ForestPlot_Composite_RBD.tiff"),
  plot = forest_plot,
  width = 9,
  height = 6,
  dpi = 300,
  compression = "lzw"
)

print(forest_plot)

message("========================================================")
message("Analysis completed.")
message("1. No additional log transformation was applied.")
message("2. RBD_score was computed as the mean of z-scored antibody responses.")
message("3. Each cytokine was standardized within its own regression model.")
message("4. FDR correction was performed separately within T1 and T2.")
message("5. Results were saved to: ", normalizePath(output_dir))
message("========================================================")
