# Supplementary material for: Real-world immune dynamics following COVID-19 vaccination and breakthrough infection: a paired-sample study in Zhejiang Province, China
Source: Front Immunol. 2026 Mar 31;17:1801564. doi: 10.3389/fimmu.2026.1801564 (PMC13077751; doi:10.3389/fimmu.2026.1801564)
Supplement: Supplementary file 1 [file DataSheet1.zip › Supplementary materials/Analysis_Code/Analysis_Full_Vs_Core.R]

# =========================================================
# Supplementary Figure 5C
# Robustness of Immune_Index to feature-set selection:
# full set (11 markers) vs core subset (7 markers)
#
# Input data status:
# - cytokines are already transformed as log10(x + 0.01)
# - RBD markers are already transformed as log10(x)
# No additional log transformation is applied in this script.
# =========================================================

# -----------------------------
# 0. Load required packages
# -----------------------------
required_pkgs <- c("readxl", "dplyr", "ggplot2", "readr", "tibble")

missing_pkgs <- required_pkgs[!sapply(required_pkgs, requireNamespace, quietly = TRUE)]
if (length(missing_pkgs) > 0) {
  stop(
    "Missing required packages: ",
    paste(missing_pkgs, collapse = ", "),
    "\nPlease install them before running this script."
  )
}

library(readxl)
library(dplyr)
library(ggplot2)
library(readr)
library(tibble)

theme_set(
  theme_bw(base_size = 14) +
    theme(panel.grid = element_blank())
)

# -----------------------------
# 1. User-defined settings
# -----------------------------
input_file <- "input_data.xlsx"   # please update the file name/path as needed
output_dir <- "results"
dir.create(output_dir, showWarnings = FALSE, recursive = TRUE)

cytokine_name_map <- c(
  "IL-2"  = "IL_2",
  "IL-4"  = "IL_4",
  "IL-5"  = "IL_5",
  "IL-6"  = "IL_6",
  "IL-10" = "IL_10",
  "IL-13" = "IL_13",
  "IFN-γ" = "IFN_gamma",
  "TNF-α" = "TNF_alpha"
)

antibody_markers <- c("RBD_WT", "RBD_Delta", "RBD_BA.5")
cytokine_markers <- unname(cytokine_name_map)

# Full set: 3 RBD + 8 cytokines = 11 markers
full_markers <- c(antibody_markers, cytokine_markers)

# Pre-specified core subset: 3 RBD + 4 key cytokines = 7 markers
# Modify only if your manuscript uses a different pre-defined core subset
core_cytokines <- c("IL_2", "IFN_gamma", "TNF_alpha", "IL_6")
core_markers <- c(antibody_markers, core_cytokines)

covariates <- c("Vaccine_Group", "Age", "Sex", "Days_T1_T2")

subject_output_file    <- file.path(output_dir, "SuppFigure5C_SubjectLevel.csv")
metrics_output_file    <- file.path(output_dir, "SuppFigure5C_OverlapMetrics.csv")
validation_output_file <- file.path(output_dir, "SuppFigure5C_GroupSummary.csv")
figure_output_file     <- file.path(output_dir, "Supplementary_Figure_5C_Full_vs_Core.tiff")

# -----------------------------
# 2. Helper functions
# -----------------------------
check_required_columns <- function(data, required_cols) {
  missing_cols <- setdiff(required_cols, colnames(data))
  if (length(missing_cols) > 0) {
    stop("Missing required columns: ", paste(missing_cols, collapse = ", "))
  }
}

calc_jaccard <- function(group_a, group_b) {
  group_a <- factor(group_a, levels = c("LQ", "Non-LQ"))
  group_b <- factor(group_b, levels = c("LQ", "Non-LQ"))
  cm <- table(group_a, group_b)
  
  both_lq   <- cm["LQ", "LQ"]
  a_only_lq <- cm["LQ", "Non-LQ"]
  b_only_lq <- cm["Non-LQ", "LQ"]
  
  union_lq <- both_lq + a_only_lq + b_only_lq
  if (union_lq == 0) return(NA_real_)
  
  both_lq / union_lq
}

calc_agreement <- function(group_a, group_b) {
  group_a <- factor(group_a, levels = c("LQ", "Non-LQ"))
  group_b <- factor(group_b, levels = c("LQ", "Non-LQ"))
  cm <- table(group_a, group_b)
  sum(diag(cm)) / sum(cm)
}

calc_index <- function(data, marker_vector) {
  rank_cols <- paste0("rank_resid_", marker_vector)
  rowMeans(dplyr::select(data, all_of(rank_cols)), na.rm = TRUE)
}

# -----------------------------
# 3. Read and clean data
# -----------------------------
if (!file.exists(input_file)) {
  stop("Input file not found: ", input_file)
}

raw_data <- read_excel(input_file)

# Rename cytokine columns if needed
existing_old_names <- intersect(names(cytokine_name_map), colnames(raw_data))
if (length(existing_old_names) > 0) {
  rename_map <- stats::setNames(
    existing_old_names,
    unname(cytokine_name_map[existing_old_names])
  )
  raw_data <- dplyr::rename(raw_data, !!!rename_map)
}

required_cols <- c("Timepoint", covariates, full_markers)
check_required_columns(raw_data, required_cols)

# Use complete cases for the full set so the comparison is based on the same subjects
df_t2 <- raw_data %>%
  filter(Timepoint == "T2") %>%
  mutate(
    Vaccine_Group = as.factor(Vaccine_Group),
    Sex = as.factor(Sex),
    Age = suppressWarnings(as.numeric(Age)),
    Days_T1_T2 = suppressWarnings(as.numeric(Days_T1_T2))
  ) %>%
  mutate(across(all_of(full_markers), ~ suppressWarnings(as.numeric(.x)))) %>%
  filter(if_all(all_of(c(covariates, full_markers)), ~ !is.na(.x)))

if (nrow(df_t2) == 0) {
  stop("No complete T2 observations remain after filtering.")
}

# -----------------------------
# 4. Fit residual models for the full marker set
# -----------------------------
residuals_list <- list()
model_info_list <- list()

for (marker in full_markers) {
  message("Fitting model for: ", marker)
  
  fit <- lm(
    formula = as.formula(
      paste0("`", marker, "` ~ ", paste(covariates, collapse = " + "))
    ),
    data = df_t2
  )
  
  residuals_list[[paste0("resid_", marker)]] <- resid(fit)
  
  fit_sum <- summary(fit)
  model_info_list[[marker]] <- tibble(
    Marker = marker,
    N = nobs(fit),
    R_squared = fit_sum$r.squared,
    Adj_R_squared = fit_sum$adj.r.squared,
    Residual_SD = sigma(fit)
  )
}

model_info <- bind_rows(model_info_list)

df_resid <- df_t2 %>%
  bind_cols(as_tibble(residuals_list)) %>%
  mutate(
    across(starts_with("resid_"), dplyr::percent_rank, .names = "rank_{.col}")
  )

# -----------------------------
# 5. Build full-set and core-set indices
# -----------------------------
df_robust_vars <- df_resid %>%
  mutate(
    Index_Full = calc_index(., full_markers),
    Index_Core = calc_index(., core_markers)
  )

cut_full <- quantile(df_robust_vars$Index_Full, probs = 0.25, na.rm = TRUE)
cut_core <- quantile(df_robust_vars$Index_Core, probs = 0.25, na.rm = TRUE)

df_robust_vars <- df_robust_vars %>%
  mutate(
    Cutoff_Full = cut_full,
    Cutoff_Core = cut_core,
    Group_Full = ifelse(Index_Full <= Cutoff_Full, "LQ", "Non-LQ"),
    Group_Core = ifelse(Index_Core <= Cutoff_Core, "LQ", "Non-LQ")
  )

# -----------------------------
# 6. Overlap metrics
# -----------------------------
cm <- table(
  Full_Set    = factor(df_robust_vars$Group_Full, levels = c("LQ", "Non-LQ")),
  Core_Subset = factor(df_robust_vars$Group_Core, levels = c("LQ", "Non-LQ"))
)

both_lq   <- cm["LQ", "LQ"]
full_only <- cm["LQ", "Non-LQ"]
core_only <- cm["Non-LQ", "LQ"]
both_non  <- cm["Non-LQ", "Non-LQ"]

jaccard_index <- calc_jaccard(df_robust_vars$Group_Full, df_robust_vars$Group_Core)
agreement_rate <- calc_agreement(df_robust_vars$Group_Full, df_robust_vars$Group_Core)

metrics_table <- tibble(
  N = nrow(df_robust_vars),
  Both_LQ = both_lq,
  Full_Only_LQ = full_only,
  Core_Only_LQ = core_only,
  Both_Non_LQ = both_non,
  Jaccard_Index = jaccard_index,
  Overall_Agreement = agreement_rate
)

# -----------------------------
# 7. Group summaries
# -----------------------------
validation_table <- bind_rows(
  df_robust_vars %>%
    group_by(Group_Full) %>%
    summarise(
      Method = "Full set (11 markers)",
      Group = first(Group_Full),
      N = n(),
      Immune_Index_Mean = mean(Index_Full, na.rm = TRUE),
      RBD_WT_Mean = mean(RBD_WT, na.rm = TRUE),
      IFN_gamma_Mean = mean(IFN_gamma, na.rm = TRUE),
      .groups = "drop"
    ) %>%
    select(Method, Group, everything()),
  df_robust_vars %>%
    group_by(Group_Core) %>%
    summarise(
      Method = "Core subset (7 markers)",
      Group = first(Group_Core),
      N = n(),
      Immune_Index_Mean = mean(Index_Core, na.rm = TRUE),
      RBD_WT_Mean = mean(RBD_WT, na.rm = TRUE),
      IFN_gamma_Mean = mean(IFN_gamma, na.rm = TRUE),
      .groups = "drop"
    ) %>%
    select(Method, Group, everything())
)

# -----------------------------
# 8. Export tables
# -----------------------------
write_csv(df_robust_vars, subject_output_file)
write_csv(metrics_table, metrics_output_file)
write_csv(validation_table, validation_output_file)
write_csv(model_info, file.path(output_dir, "SuppFigure5C_ModelInfo.csv"))

# -----------------------------
# 9. Plot
# -----------------------------
df_plot_vars <- df_robust_vars %>%
  mutate(
    Agreement_Status = case_when(
      Group_Full == "LQ"     & Group_Core == "LQ"     ~ "Consistent LQ",
      Group_Full == "Non-LQ" & Group_Core == "Non-LQ" ~ "Consistent Non-LQ",
      TRUE ~ "Discordant"
    )
  )

p_5c <- ggplot(df_plot_vars, aes(x = Index_Full, y = Index_Core)) +
  geom_point(aes(color = Agreement_Status), alpha = 0.65, size = 2.5) +
  geom_vline(xintercept = cut_full, linetype = "dashed", color = "gray40", linewidth = 0.6) +
  geom_hline(yintercept = cut_core, linetype = "dashed", color = "gray40", linewidth = 0.6) +
  annotate(
    "text",
    x = cut_full,
    y = Inf,
    label = "Full-set LQ cutoff (25th percentile)",
    angle = 90,
    hjust = 1.1,
    vjust = -0.8,
    size = 4,
    color = "gray30"
  ) +
  annotate(
    "text",
    x = Inf,
    y = cut_core,
    label = "Core-set LQ cutoff (25th percentile)",
    hjust = 1.05,
    vjust = -1,
    size = 4,
    color = "gray30"
  ) +
  scale_color_manual(
    values = c(
      "Consistent LQ" = "#2166AC",
      "Consistent Non-LQ" = "#B2182B",
      "Discordant" = "#E69F00"
    ),
    name = "Classification agreement"
  ) +
  labs(
    title = "Robustness of LQ assignment to feature-set selection",
    subtitle = paste0(
      "Full set (11 markers) vs. core subset (7 markers) | Jaccard = ",
      sprintf("%.3f", jaccard_index),
      " | Agreement = ",
      sprintf("%.1f%%", agreement_rate * 100)
    ),
    x = "Immune_Index (full set, 11 markers)",
    y = "Immune_Index (core subset, 7 markers)"
  ) +
  theme_bw(base_size = 14) +
  theme(
    panel.grid = element_blank(),
    legend.position = "top",
    plot.subtitle = element_text(color = "gray40", face = "italic"),
    plot.margin = margin(10, 10, 10, 10)
  )

ggsave(
  filename = figure_output_file,
  plot = p_5c,
  width = 7.5,
  height = 6.5,
  dpi = 300,
  compression = "lzw"
)

print(metrics_table)
print(validation_table)
print(p_5c)

message("========================================================")
message("Supplementary Figure 5C analysis completed.")
message("No additional log transformation was applied.")
message("Figure saved to: ", normalizePath(figure_output_file))
message("========================================================")
