# Supplementary material for: Real-world immune dynamics following COVID-19 vaccination and breakthrough infection: a paired-sample study in Zhejiang Province, China
Source: Front Immunol. 2026 Mar 31;17:1801564. doi: 10.3389/fimmu.2026.1801564 (PMC13077751; doi:10.3389/fimmu.2026.1801564)
Supplement: Supplementary file 1 [file DataSheet1.zip › Supplementary materials/Analysis_Code/Analysis_IC50_Cross_Sectional.R]

############################################################
# Publication-ready cross-sectional analysis and plotting
# for IC50 at T1 and T2
#
# Statistical model at each time point:
# lm(IC50_transformed ~ Group + Age + Sex)
#
# Pairwise group comparisons:
# emmeans + Tukey adjustment
#
# Notes:
# 1) IC50 values in the input file are assumed to already be
#    log10(IC50 + 0.01)-transformed.
# 2) Therefore, NO additional transformation is applied here.
# 3) T1 and T2 are analyzed separately as cross-sectional data.
# 4) At T2, the CV-2 group is excluded before analysis.
############################################################

suppressPackageStartupMessages({
  library(readxl)
  library(readr)
  library(dplyr)
  library(tidyr)
  library(ggplot2)
  library(emmeans)
  library(ggpubr)
  library(stringr)
  library(tibble)
})

# ------------------------------------------------------------
# 1. Input and output
# ------------------------------------------------------------
input_file <- "input_data.xlsx"   # please update the file name/path as needed
output_dir <- "ic50_cross_sectional_results"
dir.create(output_dir, showWarnings = FALSE, recursive = TRUE)

# ------------------------------------------------------------
# 2. Read data
# ------------------------------------------------------------
read_input_data <- function(path) {
  if (!file.exists(path)) {
    stop(paste0("Input file not found: ", path))
  }
  
  if (grepl("\\.csv$", path, ignore.case = TRUE)) {
    dat <- read_csv(path, show_col_types = FALSE)
  } else if (grepl("\\.xlsx$|\\.xls$", path, ignore.case = TRUE)) {
    dat <- read_excel(path, sheet = 1)
  } else {
    stop("Unsupported file format. Please provide a csv, xlsx, or xls file.")
  }
  
  dat
}

raw_data <- read_input_data(input_file)

# ------------------------------------------------------------
# 3. Settings
# ------------------------------------------------------------
group_order_all <- c("C-0", "RA-1", "CV-2", "CV-3", "RP-3")
timepoints_to_analyze <- c("T1", "T2")

group_colors <- c(
  "C-0"  = "#6D8695",
  "RA-1" = "#859D7B",
  "CV-2" = "#D69B76",
  "CV-3" = "#9C90B5",
  "RP-3" = "#D48D9E"
)

# ------------------------------------------------------------
# 4. Check required columns
# ------------------------------------------------------------
required_cols <- c("Timepoint", "Vaccine_Group", "Age", "Sex", "IC50")
missing_cols <- setdiff(required_cols, colnames(raw_data))

if (length(missing_cols) > 0) {
  stop(
    "The following required columns are missing from the input data: ",
    paste(missing_cols, collapse = ", ")
  )
}

# ------------------------------------------------------------
# 5. Helper functions
# ------------------------------------------------------------
p_to_stars <- function(p) {
  case_when(
    is.na(p)      ~ NA_character_,
    p < 0.0001    ~ "****",
    p < 0.001     ~ "***",
    p < 0.01      ~ "**",
    p < 0.05      ~ "*",
    TRUE          ~ "ns"
  )
}

format_p <- function(p) {
  case_when(
    is.na(p)   ~ NA_character_,
    p < 0.001  ~ "<0.001",
    TRUE       ~ sprintf("%.3f", p)
  )
}

format_ci <- function(est, low, high, digits = 2) {
  sprintf(
    paste0("%.", digits, "f (%.", digits, "f, %.", digits, "f)"),
    est, low, high
  )
}

safe_filename <- function(x) {
  gsub("[^A-Za-z0-9]+", "_", x)
}

# ------------------------------------------------------------
# 6. Analysis function for one time point
# ------------------------------------------------------------
analyze_ic50_one_timepoint <- function(data, target_timepoint, plot_tag = NULL) {
  
  # Group levels differ at T2 because CV-2 is excluded
  if (target_timepoint == "T2") {
    group_order <- c("C-0", "RA-1", "CV-3", "RP-3")
  } else {
    group_order <- group_order_all
  }
  
  analysis_data <- data %>%
    filter(Timepoint == target_timepoint) %>%
    { if (target_timepoint == "T2") filter(., Vaccine_Group != "CV-2") else . } %>%
    mutate(
      # IMPORTANT:
      # IC50 values are already log10(IC50 + 0.01)-transformed in the source data.
      # Therefore, we only convert to numeric here and DO NOT transform again.
      IC50_transformed = suppressWarnings(as.numeric(IC50)),
      Group = factor(Vaccine_Group, levels = group_order),
      Age = suppressWarnings(as.numeric(Age)),
      Sex = factor(trimws(as.character(Sex)))
    ) %>%
    filter(
      !is.na(IC50_transformed),
      is.finite(IC50_transformed),
      !is.na(Group),
      !is.na(Age),
      is.finite(Age),
      !is.na(Sex)
    )
  
  if (nrow(analysis_data) == 0) {
    stop(paste0("No valid data available for ", target_timepoint, " after filtering."))
  }
  
  analysis_data <- droplevels(analysis_data)
  
  # Cross-sectional linear model adjusted for age and sex
  fit <- lm(IC50_transformed ~ Group + Age + Sex, data = analysis_data)
  
  # ANOVA table
  anova_df <- as.data.frame(anova(fit))
  anova_df$Effect <- rownames(anova_df)
  rownames(anova_df) <- NULL
  anova_df <- as_tibble(anova_df) %>%
    mutate(
      Outcome = "IC50",
      Timepoint = target_timepoint
    ) %>%
    relocate(Outcome, Timepoint, Effect)
  
  # Estimated marginal means and Tukey-adjusted pairwise comparisons
  emm <- emmeans(fit, specs = ~ Group)
  tukey_res <- summary(
    contrast(emm, method = "pairwise", adjust = "tukey"),
    infer = c(TRUE, TRUE)
  ) %>%
    as.data.frame()
  
  stats_df <- as_tibble(tukey_res) %>%
    mutate(
      Outcome = "IC50",
      Timepoint = target_timepoint,
      contrast = as.character(contrast),
      Estimate_95CI = format_ci(estimate, lower.CL, upper.CL),
      P_Value = format_p(p.value),
      Significance = p_to_stars(p.value)
    ) %>%
    relocate(Outcome, Timepoint)
  
  # Prepare significance labels for plotting
  p_values_for_plot <- stats_df %>%
    tidyr::extract(
      contrast,
      into = c("group1", "group2"),
      regex = "^\\(?(.+?)\\)?\\s-\\s\\(?(.+?)\\)?$",
      remove = FALSE
    ) %>%
    mutate(
      group1 = trimws(group1),
      group2 = trimws(group2),
      xmin = match(group1, group_order),
      xmax = match(group2, group_order),
      p.signif = Significance
    ) %>%
    filter(
      p.signif != "ns",
      !is.na(xmin),
      !is.na(xmax)
    ) %>%
    arrange(xmin, xmax)
  
  y_max_data <- max(analysis_data$IC50_transformed, na.rm = TRUE)
  y_min_data <- min(analysis_data$IC50_transformed, na.rm = TRUE)
  y_range <- max(y_max_data - y_min_data, 0.5)
  step_size <- y_range * 0.12
  
  if (nrow(p_values_for_plot) > 0) {
    p_values_for_plot <- p_values_for_plot %>%
      mutate(
        y.position = y_max_data + seq_len(n()) * step_size
      )
  }
  
  # Plot
  plot_ic50 <- ggplot(analysis_data, aes(x = Group, y = IC50_transformed)) +
    geom_boxplot(
      aes(fill = Group),
      color = "black",
      outlier.shape = NA,
      width = 0.6,
      linewidth = 0.6,
      alpha = 0.8
    ) +
    geom_jitter(
      shape = 21,
      fill = "grey",
      color = "black",
      width = 0.2,
      size = 2,
      alpha = 0.65,
      stroke = 0.45
    ) +
    scale_fill_manual(values = group_colors, drop = FALSE) +
    labs(
      tag = plot_tag,
      title = paste0("IC50 at ", target_timepoint),
      x = NULL,
      y = "log10(IC50 + 0.01)"
    ) +
    theme_classic() +
    theme(
      legend.position = "none",
      plot.tag = element_text(face = "bold", size = 16),
      plot.title = element_text(face = "bold", size = 12, hjust = 0),
      axis.text.x = element_text(face = "bold", color = "black", size = 11),
      axis.text.y = element_text(color = "black", size = 10),
      axis.title.y = element_text(size = 11),
      axis.line = element_line(linewidth = 0.5, color = "black"),
      axis.ticks = element_line(color = "black")
    )
  
  if (nrow(p_values_for_plot) > 0) {
    plot_ic50 <- plot_ic50 +
      stat_pvalue_manual(
        data = p_values_for_plot,
        label = "p.signif",
        tip.length = 0.01,
        size = 4,
        bracket.size = 0.5
      )
  }
  
  # Save outputs
  write_csv(
    analysis_data,
    file.path(output_dir, paste0("IC50_", target_timepoint, "_plot_data.csv"))
  )
  
  write_csv(
    anova_df,
    file.path(output_dir, paste0("IC50_", target_timepoint, "_ANOVA.csv"))
  )
  
  write_csv(
    stats_df,
    file.path(output_dir, paste0("IC50_", target_timepoint, "_Tukey_stats.csv"))
  )
  
  ggsave(
    filename = file.path(output_dir, paste0("IC50_", target_timepoint, "_plot.tiff")),
    plot = plot_ic50,
    width = 6,
    height = 5,
    dpi = 300,
    compression = "lzw"
  )
  
  invisible(list(
    analysis_data = analysis_data,
    model = fit,
    anova = anova_df,
    statistics = stats_df,
    plot = plot_ic50
  ))
}

# ------------------------------------------------------------
# 7. Run T1 and T2
# ------------------------------------------------------------
results_list <- list(
  T1 = analyze_ic50_one_timepoint(raw_data, target_timepoint = "T1", plot_tag = "C"),
  T2 = analyze_ic50_one_timepoint(raw_data, target_timepoint = "T2", plot_tag = "D")
)

# ------------------------------------------------------------
# 8. Combine summary outputs
# ------------------------------------------------------------
anova_all <- bind_rows(
  results_list$T1$anova,
  results_list$T2$anova
)

tukey_all <- bind_rows(
  results_list$T1$statistics,
  results_list$T2$statistics
)

write_csv(anova_all, file.path(output_dir, "IC50_T1_T2_ANOVA.csv"))
write_csv(tukey_all, file.path(output_dir, "IC50_T1_T2_Tukey_stats.csv"))

# ------------------------------------------------------------
# 9. Save model summaries
# ------------------------------------------------------------
writeLines(
  capture.output(summary(results_list$T1$model)),
  con = file.path(output_dir, "IC50_T1_model_summary.txt")
)

writeLines(
  capture.output(summary(results_list$T2$model)),
  con = file.path(output_dir, "IC50_T2_model_summary.txt")
)

# ------------------------------------------------------------
# 10. Save reproducibility information
# ------------------------------------------------------------
writeLines(
  capture.output(sessionInfo()),
  con = file.path(output_dir, "sessionInfo.txt")
)

# ------------------------------------------------------------
# 11. Print plots
# ------------------------------------------------------------
print(results_list$T1$plot)
print(results_list$T2$plot)
