# Supplementary material for: Real-world immune dynamics following COVID-19 vaccination and breakthrough infection: a paired-sample study in Zhejiang Province, China
Source: Front Immunol. 2026 Mar 31;17:1801564. doi: 10.3389/fimmu.2026.1801564 (PMC13077751; doi:10.3389/fimmu.2026.1801564)
Supplement: Supplementary file 1 [file DataSheet1.zip › Supplementary materials/Analysis_Code/Analysis_Immune_Index_LQ.R]

# =========================================================
# T2 Immune Index based on covariate-adjusted residual ranks
#
# Definition:
# 1. For each RBD marker (WT / Delta / BA.5):
#      log10(marker) ~ Vaccine_Group + Age + Sex + Days_T1_T2
# 2. For each cytokine:
#      log10(marker) ~ Vaccine_Group + Age + Sex + Days_T1_T2
# 3. Extract residuals from each model
# 4. Convert each residual vector to percentile rank (0-1)
# 5. Average the 11 percentile ranks to obtain Immune_Index
# 6. Define the lowest 25% of Immune_Index as LQ
# =========================================================

# -----------------------------
# 0. Load required packages
# -----------------------------
required_pkgs <- c("readxl", "dplyr", "ggplot2", "readr", "tibble")

missing_pkgs <- required_pkgs[!sapply(required_pkgs, requireNamespace, quietly = TRUE)]
if (length(missing_pkgs) > 0) {
  stop(
    "The following packages are required but not installed: ",
    paste(missing_pkgs, collapse = ", "),
    "\nPlease install them before running this script."
  )
}

library(readxl)
library(dplyr)
library(ggplot2)
library(readr)
library(tibble)

theme_set(
  theme_bw(base_size = 14) +
    theme(panel.grid = element_blank())
)

# -----------------------------
# 1. User-defined settings
# -----------------------------
input_file <- "input_data.xlsx"   # please update the file name/path as needed
output_dir <- "results"
dir.create(output_dir, showWarnings = FALSE, recursive = TRUE)

# Set whether log10 transformation should be applied in this script
# Keep TRUE if input values are raw-scale and should be modeled as log10(marker)
# Set FALSE if the input values have already been log10-transformed
apply_log10 <- FALSE

# Small offset added before log10 to avoid log10(0)
log10_offset <- 0.01

# Original Excel cytokine names -> internal names
cytokine_name_map <- c(
  "IL-2"  = "IL_2",
  "IL-4"  = "IL_4",
  "IL-5"  = "IL_5",
  "IL-6"  = "IL_6",
  "IL-10" = "IL_10",
  "IL-13" = "IL_13",
  "IFN-γ" = "IFN_gamma",
  "TNF-α" = "TNF_alpha"
)

antibody_markers <- c("RBD_WT", "RBD_Delta", "RBD_BA.5")
cytokine_markers <- unname(cytokine_name_map)
target_markers <- c(antibody_markers, cytokine_markers)
covariates <- c("Vaccine_Group", "Age", "Sex", "Days_T1_T2")

subject_output_file <- file.path(output_dir, "T2_Immune_Index_SubjectLevel.csv")
summary_output_file <- file.path(output_dir, "T2_Immune_Index_GroupSummary.csv")
model_output_file <- file.path(output_dir, "T2_Immune_Index_ModelInfo.csv")
figure_output_file <- file.path(output_dir, "T2_Immune_Index_Distribution.tiff")

# -----------------------------
# 2. Helper functions
# -----------------------------
check_required_columns <- function(data, required_cols) {
  missing_cols <- setdiff(required_cols, colnames(data))
  if (length(missing_cols) > 0) {
    stop("Missing required columns: ", paste(missing_cols, collapse = ", "))
  }
}

transform_marker <- function(x, apply_log10 = TRUE, offset = 0.01) {
  x <- as.numeric(x)
  
  if (!apply_log10) {
    return(x)
  }
  
  if (any(is.na(x))) {
    return(log10(x + offset))
  }
  
  if (any(x + offset <= 0)) {
    stop("Some values are <= -offset; log10 transformation is not possible.")
  }
  
  log10(x + offset)
}

# -----------------------------
# 3. Read and clean data
# -----------------------------
if (!file.exists(input_file)) {
  stop("Input file not found: ", input_file)
}

raw_data <- read_excel(input_file)

# Rename cytokine columns if original names are present
existing_old_names <- intersect(names(cytokine_name_map), colnames(raw_data))
if (length(existing_old_names) > 0) {
  rename_map <- stats::setNames(existing_old_names, unname(cytokine_name_map[existing_old_names]))
  raw_data <- dplyr::rename(raw_data, !!!rename_map)
}

required_cols <- c("Timepoint", "Vaccine_Group", "Age", "Sex", "Days_T1_T2", target_markers)
check_required_columns(raw_data, required_cols)

df_t2 <- raw_data %>%
  filter(Timepoint == "T2") %>%
  mutate(
    Vaccine_Group = as.factor(Vaccine_Group),
    Sex = as.factor(Sex),
    Age = suppressWarnings(as.numeric(Age)),
    Days_T1_T2 = suppressWarnings(as.numeric(Days_T1_T2))
  ) %>%
  mutate(across(all_of(target_markers), ~ suppressWarnings(as.numeric(.x))))

# Keep complete cases required for all models
df_t2 <- df_t2 %>%
  filter(if_all(all_of(c(target_markers, covariates)), ~ !is.na(.x)))

if (nrow(df_t2) == 0) {
  stop("No complete T2 observations remain after filtering.")
}

# -----------------------------
# 4. Fit one model per marker
# -----------------------------
residuals_list <- list()
model_info_list <- list()

for (marker in target_markers) {
  message("Fitting model for: ", marker)
  
  transformed_value <- tryCatch(
    transform_marker(df_t2[[marker]], apply_log10 = apply_log10, offset = log10_offset),
    error = function(e) {
      stop("Transformation failed for ", marker, ": ", e$message)
    }
  )
  
  temp_data <- df_t2 %>%
    mutate(marker_value = transformed_value)
  
  model_formula <- marker_value ~ Vaccine_Group + Age + Sex + Days_T1_T2
  fit <- lm(model_formula, data = temp_data)
  
  residuals_list[[paste0("resid_", marker)]] <- resid(fit)
  
  fit_sum <- summary(fit)
  
  model_info_list[[marker]] <- tibble(
    Marker = marker,
    N = nobs(fit),
    R_squared = fit_sum$r.squared,
    Adj_R_squared = fit_sum$adj.r.squared,
    Residual_SD = sigma(fit)
  )
}

model_info <- bind_rows(model_info_list)

# -----------------------------
# 5. Residual percentile ranks and Immune_Index
# -----------------------------
df_resid <- df_t2 %>%
  bind_cols(as_tibble(residuals_list))

df_final <- df_resid %>%
  mutate(
    across(
      starts_with("resid_"),
      dplyr::percent_rank,
      .names = "rank_{.col}"
    )
  ) %>%
  rowwise() %>%
  mutate(
    Immune_Index = mean(c_across(starts_with("rank_resid_")), na.rm = TRUE)
  ) %>%
  ungroup()

cutoff_25 <- quantile(df_final$Immune_Index, probs = 0.25, na.rm = TRUE)

df_final <- df_final %>%
  mutate(
    Immune_Index_Q25 = cutoff_25,
    Group_Type = ifelse(
      Immune_Index <= cutoff_25,
      "LQ (lowest quartile)",
      "Non-LQ"
    )
  )

# -----------------------------
# 6. Summary table
# -----------------------------
summary_table <- df_final %>%
  group_by(Group_Type) %>%
  summarise(
    N = n(),
    Immune_Index_Mean = mean(Immune_Index, na.rm = TRUE),
    Immune_Index_SD = sd(Immune_Index, na.rm = TRUE),
    Age_Mean = mean(Age, na.rm = TRUE),
    Age_SD = sd(Age, na.rm = TRUE),
    RBD_WT_Mean = mean(RBD_WT, na.rm = TRUE),
    RBD_Delta_Mean = mean(RBD_Delta, na.rm = TRUE),
    RBD_BA.5_Mean = mean(`RBD_BA.5`, na.rm = TRUE),
    .groups = "drop"
  )

# -----------------------------
# 7. Export results
# -----------------------------
write_csv(df_final, subject_output_file)
write_csv(summary_table, summary_output_file)
write_csv(model_info, model_output_file)

# -----------------------------
# 8. Visualization
# -----------------------------
p_index <- ggplot(df_final, aes(x = Immune_Index, fill = Group_Type)) +
  geom_density(alpha = 0.6) +
  geom_vline(
    xintercept = cutoff_25,
    linetype = "dashed",
    color = "black",
    linewidth = 0.7
  ) +
  scale_fill_manual(
    values = c(
      "LQ (lowest quartile)" = "#2166AC",
      "Non-LQ" = "#B2182B"
    ),
    name = "Group"
  ) +
  labs(
    title = "Immune Index at T2",
    subtitle = "LQ defined as the lowest quartile of the covariate-adjusted immune index",
    x = "Immune Index (mean percentile rank)",
    y = "Density"
  ) +
  theme_bw(base_size = 14) +
  theme(
    panel.grid = element_blank(),
    legend.position = "top"
  )

ggsave(
  filename = figure_output_file,
  plot = p_index,
  width = 7,
  height = 5,
  dpi = 300,
  compression = "lzw"
)

print(summary_table)
print(p_index)

message("========================================================")
message("Immune Index analysis completed.")
message("1. Analysis restricted to T2.")
message("2. One covariate-adjusted linear model was fitted per marker.")
message("3. Residuals were converted to percentile ranks and averaged.")
message("4. LQ was defined as the lowest quartile of Immune_Index.")
message("5. Results were saved to: ", normalizePath(output_dir))
message("========================================================")
