# Supplementary material for: Real-world immune dynamics following COVID-19 vaccination and breakthrough infection: a paired-sample study in Zhejiang Province, China
Source: Front Immunol. 2026 Mar 31;17:1801564. doi: 10.3389/fimmu.2026.1801564 (PMC13077751; doi:10.3389/fimmu.2026.1801564)
Supplement: Supplementary file 1 [file DataSheet1.zip › Supplementary materials/Analysis_Code/Analysis_Immune_Profiles_LQ_Vs_Non-LQ.R]

# =========================================================
# Radar plot of immune profiles at T2: LQ vs Non-LQ
#
# Main version with Days_T1_T2 included
#
# Input data status:
# - cytokines are already transformed as log10(x + 0.01)
# - RBD markers are already transformed as log10(x)
# No additional log transformation is applied in this script.
#
# LQ definition:
# - Immune_Index is calculated from 11 covariate-adjusted markers
# - Adjustment model: marker ~ Vaccine_Group + Age + Sex + Days_T1_T2
# - LQ is defined as the lowest quartile of Immune_Index at T2
#
# Radar display options:
# - "percentile": mean covariate-adjusted percentile ranks
# - "z_residual": mean standardized residuals
# =========================================================

# -----------------------------
# 0. Load required packages
# -----------------------------
required_pkgs <- c("readxl", "dplyr", "tidyr", "ggplot2", "readr", "tibble")

missing_pkgs <- required_pkgs[!sapply(required_pkgs, requireNamespace, quietly = TRUE)]
if (length(missing_pkgs) > 0) {
  stop(
    "Missing required packages: ",
    paste(missing_pkgs, collapse = ", "),
    "\nPlease install them before running this script."
  )
}

library(readxl)
library(dplyr)
library(tidyr)
library(ggplot2)
library(readr)
library(tibble)

# -----------------------------
# 1. User-defined settings
# -----------------------------
input_file <- "input_data.xlsx"   # please update the file name/path as needed
output_dir <- "results"
dir.create(output_dir, showWarnings = FALSE, recursive = TRUE)

# Choose radar display metric:
# "percentile" or "z_residual"
profile_metric <- "percentile"

immune_vars <- c(
  "RBD_WT", "RBD_Delta", "RBD_BA.5",
  "IL-2", "IL-4", "IL-5", "IL-6", "IL-10", "IL-13", "IFN-γ", "TNF-α"
)

# Display labels for plotting
marker_labels <- c(
  "RBD_WT"    = "RBD_WT",
  "RBD_Delta" = "RBD_Delta",
  "RBD_BA.5"  = "RBD_BA.5",
  "IL-2"      = "IL-2",
  "IL-4"      = "IL-4",
  "IL-5"      = "IL-5",
  "IL-6"      = "IL-6",
  "IL-10"     = "IL-10",
  "IL-13"     = "IL-13",
  "IFN-γ"     = "IFN-γ",
  "TNF-α"     = "TNF-α"
)

# Main adjustment model
covariates <- c("Vaccine_Group", "Age", "Sex", "Days_T1_T2")

subject_output_file <- file.path(output_dir, "Radar_Main_SubjectLevel_Data.csv")
summary_output_file <- file.path(output_dir, "Radar_Main_GroupSummary.csv")
figure_output_file  <- file.path(output_dir, paste0("Radar_Immune_Profile_Main_", profile_metric, ".tiff"))

# -----------------------------
# 2. Helper functions
# -----------------------------
check_required_columns <- function(data, required_cols) {
  missing_cols <- setdiff(required_cols, colnames(data))
  if (length(missing_cols) > 0) {
    stop("Missing required columns: ", paste(missing_cols, collapse = ", "))
  }
}

# -----------------------------
# 3. Read and clean data
# -----------------------------
if (!file.exists(input_file)) {
  stop("Input file not found: ", input_file)
}

raw_data <- read_excel(input_file)

required_cols <- c("Subject_ID", "Timepoint", covariates, immune_vars)
check_required_columns(raw_data, required_cols)

df_t2 <- raw_data %>%
  filter(Timepoint == "T2") %>%
  mutate(
    Subject_ID = as.factor(Subject_ID),
    Vaccine_Group = as.factor(Vaccine_Group),
    Sex = as.factor(Sex),
    Age = suppressWarnings(as.numeric(Age)),
    Days_T1_T2 = suppressWarnings(as.numeric(Days_T1_T2))
  ) %>%
  mutate(across(all_of(immune_vars), ~ suppressWarnings(as.numeric(.x)))) %>%
  filter(if_all(all_of(c("Subject_ID", covariates, immune_vars)), ~ !is.na(.x)))

if (nrow(df_t2) == 0) {
  stop("No complete T2 observations remain after filtering.")
}

# -----------------------------
# 4. Fit one adjusted model per marker
# -----------------------------
adj_list <- list()

for (var in immune_vars) {
  message("Fitting model for: ", var)
  
  fit <- lm(
    formula = as.formula(
      paste0("`", var, "` ~ ", paste(covariates, collapse = " + "))
    ),
    data = df_t2
  )
  
  r <- resid(fit)
  
  adj_list[[paste0("pct_", var)]] <- dplyr::percent_rank(r)
  adj_list[[paste0("zres_", var)]] <- as.numeric(scale(r))
}

adj_df <- df_t2 %>%
  bind_cols(as_tibble(adj_list))

# -----------------------------
# 5. Define LQ from Immune_Index
# -----------------------------
adj_df <- adj_df %>%
  rowwise() %>%
  mutate(
    Immune_Index = mean(c_across(starts_with("pct_")), na.rm = TRUE)
  ) %>%
  ungroup()

cutoff_25 <- quantile(adj_df$Immune_Index, probs = 0.25, na.rm = TRUE)

adj_df <- adj_df %>%
  mutate(
    Group = if_else(Immune_Index <= cutoff_25, "LQ", "Non-LQ"),
    Group = factor(Group, levels = c("Non-LQ", "LQ"))
  )

write_csv(adj_df, subject_output_file)

# -----------------------------
# 6. Prepare radar summary data
# -----------------------------
if (profile_metric == "percentile") {
  summary_df <- adj_df %>%
    group_by(Group) %>%
    summarise(
      across(starts_with("pct_"), ~ mean(.x, na.rm = TRUE)),
      .groups = "drop"
    ) %>%
    pivot_longer(cols = -Group, names_to = "Marker", values_to = "Profile_Value") %>%
    mutate(
      Marker = sub("^pct_", "", Marker),
      Marker = factor(Marker, levels = immune_vars)
    )
  
  y_breaks <- c(0.25, 0.50, 0.75)
  y_limits <- c(0, 1)
  y_label <- "Adjusted percentile rank"
  subtitle_text <- "Covariate-adjusted mean percentile ranks"
  caption_text <- "Values are based on residual percentile ranks adjusted for age, sex, vaccine group, and Days_T1_T2."
} else if (profile_metric == "z_residual") {
  summary_df <- adj_df %>%
    group_by(Group) %>%
    summarise(
      across(starts_with("zres_"), ~ mean(.x, na.rm = TRUE)),
      .groups = "drop"
    ) %>%
    pivot_longer(cols = -Group, names_to = "Marker", values_to = "Profile_Value") %>%
    mutate(
      Marker = sub("^zres_", "", Marker),
      Marker = factor(Marker, levels = immune_vars)
    )
  
  y_breaks <- c(-1, 0, 1)
  y_limits <- range(summary_df$Profile_Value, na.rm = TRUE)
  y_limits <- c(min(y_limits[1], -1.2), max(y_limits[2], 1.2))
  y_label <- "Adjusted z-residual"
  subtitle_text <- "Covariate-adjusted mean standardized residuals"
  caption_text <- "Values are based on standardized residuals adjusted for age, sex, vaccine group, and Days_T1_T2."
} else {
  stop("profile_metric must be either 'percentile' or 'z_residual'.")
}

write_csv(summary_df, summary_output_file)

# -----------------------------
# 7. Radar plot
# -----------------------------
p_radar <- ggplot(
  summary_df,
  aes(x = Marker, y = Profile_Value, group = Group, color = Group, fill = Group)
) +
  geom_hline(yintercept = y_breaks, color = "gray88", linewidth = 0.5) +
  geom_hline(
    yintercept = ifelse(profile_metric == "percentile", 0.5, 0),
    linetype = "dashed",
    color = "gray50",
    linewidth = 0.7
  ) +
  geom_polygon(alpha = 0.18, linewidth = 0) +
  geom_line(linewidth = 1.2) +
  geom_point(size = 2.8) +
  coord_polar(clip = "off") +
  scale_x_discrete(labels = marker_labels) +
  scale_color_manual(values = c("Non-LQ" = "#2878b5", "LQ" = "#d7191c")) +
  scale_fill_manual(values = c("Non-LQ" = "#2878b5", "LQ" = "#d7191c")) +
  scale_y_continuous(limits = y_limits, breaks = y_breaks) +
  labs(
    title = "Immune profile at T2: LQ vs Non-LQ",
    subtitle = subtitle_text,
    x = NULL,
    y = y_label,
    caption = caption_text
  ) +
  theme_minimal(base_size = 14) +
  theme(
    legend.position = "bottom",
    axis.text.x = element_text(face = "bold", size = 9.8, color = "black"),
    axis.text.y = element_text(size = 9.5, color = "gray45"),
    panel.grid.major = element_line(color = "gray90"),
    plot.margin = margin(t = 20, r = 60, b = 25, l = 35, unit = "pt")
  )

print(p_radar)

ggsave(
  filename = figure_output_file,
  plot = p_radar,
  width = 9,
  height = 7.2,
  dpi = 300,
  compression = "lzw"
)

message("========================================================")
message("Radar plot analysis completed.")
message("No additional log transformation was applied.")
message("Adjustment model used: Vaccine_Group + Age + Sex + Days_T1_T2")
message("LQ was defined as the lowest quartile of Immune_Index at T2.")
message("Display metric: ", profile_metric)
message("Figure saved to: ", normalizePath(figure_output_file))
message("========================================================")
