# Supplementary material for: Real-world immune dynamics following COVID-19 vaccination and breakthrough infection: a paired-sample study in Zhejiang Province, China
Source: Front Immunol. 2026 Mar 31;17:1801564. doi: 10.3389/fimmu.2026.1801564 (PMC13077751; doi:10.3389/fimmu.2026.1801564)
Supplement: Supplementary file 1 [file DataSheet1.zip › Supplementary materials/Analysis_Code/Analysis_Immune_Profile_Decomposition.R]

# =========================================================
# Figure 5A
# Immune profile decomposition: humoral vs cytokine dimensions
#
# Input data status:
# - cytokines are already transformed as log10(x + 0.01)
# - RBD markers are already transformed as log10(x)
# No additional log transformation is applied in this script.
#
# LQ definition:
# - Immune_Index is calculated from 11 covariate-adjusted markers
# - LQ is defined as the lowest quartile of Immune_Index at T2
# =========================================================

# -----------------------------
# 0. Load required packages
# -----------------------------
required_pkgs <- c("readxl", "dplyr", "tidyr", "ggplot2", "readr", "tibble")

missing_pkgs <- required_pkgs[!sapply(required_pkgs, requireNamespace, quietly = TRUE)]
if (length(missing_pkgs) > 0) {
  stop(
    "Missing required packages: ",
    paste(missing_pkgs, collapse = ", "),
    "\nPlease install them before running this script."
  )
}

library(readxl)
library(dplyr)
library(tidyr)
library(ggplot2)
library(readr)
library(tibble)

# -----------------------------
# 1. User-defined settings
# -----------------------------
input_file <- "input_data.xlsx"   # please update the file name/path as needed
output_dir <- "results"
dir.create(output_dir, showWarnings = FALSE, recursive = TRUE)

# Keep original Excel column names
rbd_vars <- c("RBD_WT", "RBD_Delta", "RBD_BA.5")
cyto_vars <- c("IL-2", "IL-4", "IL-5", "IL-6", "IL-10", "IL-13", "IFN-γ", "TNF-α")
all_markers <- c(rbd_vars, cyto_vars)
covariates <- c("Vaccine_Group", "Age", "Sex", "Days_T1_T2")

subject_output_file <- file.path(output_dir, "Figure5A_SubjectLevel_Data.csv")
figure_output_file  <- file.path(output_dir, "Figure_5A_Immune_Profile_Decomposition.tiff")

# -----------------------------
# 2. Helper functions
# -----------------------------
check_required_columns <- function(data, required_cols) {
  missing_cols <- setdiff(required_cols, colnames(data))
  if (length(missing_cols) > 0) {
    stop("Missing required columns: ", paste(missing_cols, collapse = ", "))
  }
}

# -----------------------------
# 3. Read and clean data
# -----------------------------
if (!file.exists(input_file)) {
  stop("Input file not found: ", input_file)
}

raw_data <- read_excel(input_file)

required_cols <- c("Subject_ID", "Timepoint", covariates, all_markers)
check_required_columns(raw_data, required_cols)

df_t2 <- raw_data %>%
  filter(Timepoint == "T2") %>%
  mutate(
    Subject_ID = as.factor(Subject_ID),
    Vaccine_Group = as.factor(Vaccine_Group),
    Sex = as.factor(Sex),
    Age = suppressWarnings(as.numeric(Age)),
    Days_T1_T2 = suppressWarnings(as.numeric(Days_T1_T2))
  ) %>%
  mutate(across(all_of(all_markers), ~ suppressWarnings(as.numeric(.x)))) %>%
  filter(if_all(all_of(c(all_markers, covariates)), ~ !is.na(.x)))

if (nrow(df_t2) == 0) {
  stop("No complete T2 observations remain after filtering.")
}

# -----------------------------
# 4. Build Immune_Index
#    using covariate-adjusted residual percentile ranks
# -----------------------------
residuals_list <- list()

for (marker in all_markers) {
  message("Fitting residual model for: ", marker)
  
  fit <- lm(
    formula = as.formula(
      paste0("`", marker, "` ~ ", paste(covariates, collapse = " + "))
    ),
    data = df_t2
  )
  
  residuals_list[[paste0("resid_", marker)]] <- resid(fit)
}

df_index <- df_t2 %>%
  bind_cols(as_tibble(residuals_list)) %>%
  mutate(
    across(starts_with("resid_"), dplyr::percent_rank, .names = "rank_{.col}")
  ) %>%
  rowwise() %>%
  mutate(
    Immune_Index = mean(c_across(starts_with("rank_resid_")), na.rm = TRUE)
  ) %>%
  ungroup()

cutoff_25 <- quantile(df_index$Immune_Index, probs = 0.25, na.rm = TRUE)

# -----------------------------
# 5. Prepare scatter plot data
#    using standardized subscores
# -----------------------------
scatter_plot_data <- df_index %>%
  mutate(
    Group = if_else(Immune_Index <= cutoff_25, "LQ", "Non-LQ"),
    Group = factor(Group, levels = c("Non-LQ", "LQ"))
  ) %>%
  mutate(
    across(all_of(c(rbd_vars, cyto_vars)), ~ as.numeric(scale(.x)))
  ) %>%
  rowwise() %>%
  mutate(
    RBD_Subscore = mean(c_across(all_of(rbd_vars)), na.rm = TRUE),
    Cyto_Subscore = mean(c_across(all_of(cyto_vars)), na.rm = TRUE)
  ) %>%
  ungroup()

write_csv(scatter_plot_data, subject_output_file)

# -----------------------------
# 6. Plot
# -----------------------------
p_5a <- ggplot(scatter_plot_data, aes(x = RBD_Subscore, y = Cyto_Subscore)) +
  annotate(
    "rect",
    xmin = -Inf, xmax = 0,
    ymin = -Inf, ymax = 0,
    fill = "#fb9a99",
    alpha = 0.15
  ) +
  geom_hline(yintercept = 0, linetype = "dashed", color = "gray50", linewidth = 0.6) +
  geom_vline(xintercept = 0, linetype = "dashed", color = "gray50", linewidth = 0.6) +
  geom_point(
    aes(fill = Group, color = Group),
    size = 3.5,
    shape = 21,
    stroke = 0.8,
    alpha = 0.8
  ) +
  annotate(
    "text",
    x = -2.0, y = 1.5,
    label = "Dissociated\n(Low Ab, High Cyto)",
    color = "gray40",
    size = 3.5,
    fontface = "italic",
    hjust = 0
  ) +
  annotate(
    "text",
    x = -2.0, y = -1.2,
    label = "Double Negative\n(Systemic Low)",
    color = "#e31a1c",
    size = 3.5,
    fontface = "italic",
    hjust = 0
  ) +
  scale_fill_manual(values = c("Non-LQ" = "#a6cce3", "LQ" = "#fb9a99")) +
  scale_color_manual(values = c("Non-LQ" = "#1f78b4", "LQ" = "#e31a1c")) +
  labs(
    title = "Immune profile decomposition: humoral vs cytokine dimensions",
    subtitle = "Descriptive scatter of composite z-scores at T2",
    x = "RBD antibody subscore (mean z-score of 3 variants)",
    y = "Cytokine subscore (mean z-score of 8 cytokines)",
    caption = "Red shaded area indicates systemically low profile (both dimensions < population mean)"
  ) +
  theme_classic(base_size = 14) +
  theme(
    legend.position = "top",
    plot.title = element_text(face = "bold", size = 14),
    plot.margin = margin(10, 10, 10, 10)
  )

print(p_5a)

ggsave(
  filename = figure_output_file,
  plot = p_5a,
  width = 7,
  height = 6,
  dpi = 300,
  compression = "lzw"
)

message("========================================================")
message("Figure 5A analysis completed.")
message("No additional log transformation was applied.")
message("LQ was defined as the lowest quartile of Immune_Index at T2.")
message("Figure saved to: ", normalizePath(figure_output_file))
message("========================================================")
