# Supplementary material for: Real-world immune dynamics following COVID-19 vaccination and breakthrough infection: a paired-sample study in Zhejiang Province, China
Source: Front Immunol. 2026 Mar 31;17:1801564. doi: 10.3389/fimmu.2026.1801564 (PMC13077751; doi:10.3389/fimmu.2026.1801564)
Supplement: Supplementary file 1 [file DataSheet1.zip › Supplementary materials/Analysis_Code/Analysis_Main_Barplot_LQ_Proportion.R]

# =========================================================
# Figure 5B
# Proportion of low responders (LQ) by vaccine group at T2
#
# Main analysis:
# - Complete-case analysis at T2
# - Immune_Index is based on 11 immune markers
# - For each marker, residual percentile ranks are obtained from:
#     marker ~ Vaccine_Group + Age + Sex + Days_T1_T2
# - Immune_Index = mean percentile rank across 11 markers
# - LQ is defined as the lowest quartile of Immune_Index
#
# Input data status:
# - cytokines are already transformed as log10(x + 0.01)
# - RBD markers are already transformed as log10(x)
# No additional log transformation is applied in this script.
# =========================================================

# -----------------------------
# 0. Load required packages
# -----------------------------
required_pkgs <- c("readxl", "dplyr", "ggplot2", "readr", "tibble")

missing_pkgs <- required_pkgs[!sapply(required_pkgs, requireNamespace, quietly = TRUE)]
if (length(missing_pkgs) > 0) {
  stop(
    "Missing required packages: ",
    paste(missing_pkgs, collapse = ", "),
    "\nPlease install them before running this script."
  )
}

library(readxl)
library(dplyr)
library(ggplot2)
library(readr)
library(tibble)

# -----------------------------
# 1. User-defined settings
# -----------------------------
input_file <- "input_data.xlsx"   # please update the file name/path as needed
output_dir <- "results"
dir.create(output_dir, showWarnings = FALSE, recursive = TRUE)

immune_vars <- c(
  "RBD_WT", "RBD_Delta", "RBD_BA.5",
  "IL-2", "IL-4", "IL-5", "IL-6", "IL-10", "IL-13", "IFN-γ", "TNF-α"
)

covariates <- c("Vaccine_Group", "Age", "Sex", "Days_T1_T2")
vaccine_order <- c("C-0", "RA-1", "CV-3", "RP-3")

subject_output_file <- file.path(output_dir, "Figure4_SubjectLevel_MainAnalysis.csv")
stats_output_file   <- file.path(output_dir, "Figure4_BarPlot_GroupStats.csv")
figure_output_file  <- file.path(output_dir, "Figure_4_Main_BarPlot_LQ_Proportion.tiff")

# -----------------------------
# 2. Helper functions
# -----------------------------
check_required_columns <- function(data, required_cols) {
  missing_cols <- setdiff(required_cols, colnames(data))
  if (length(missing_cols) > 0) {
    stop("Missing required columns: ", paste(missing_cols, collapse = ", "))
  }
}

# -----------------------------
# 3. Read and clean data
# -----------------------------
if (!file.exists(input_file)) {
  stop("Input file not found: ", input_file)
}

raw_data <- read_excel(input_file)

required_cols <- c("Subject_ID", "Timepoint", covariates, immune_vars)
check_required_columns(raw_data, required_cols)

data_main <- raw_data %>%
  filter(Timepoint == "T2") %>%
  mutate(
    across(all_of(immune_vars), ~ suppressWarnings(as.numeric(.x))),
    Age = suppressWarnings(as.numeric(Age)),
    Days_T1_T2 = suppressWarnings(as.numeric(Days_T1_T2)),
    Sex = factor(Sex),
    Vaccine_Group = factor(Vaccine_Group, levels = vaccine_order)
  ) %>%
  filter(if_all(all_of(c("Subject_ID", covariates, immune_vars)), ~ !is.na(.x)))

n_main <- nrow(data_main)
cat(">>> Main analysis complete-case sample size (N):", n_main, "<<<\n")

if (n_main == 0) {
  stop("No complete T2 observations remain after filtering.")
}

# -----------------------------
# 4. Build Immune_Index
# -----------------------------
rank_df <- data_main %>% select(Subject_ID)

for (var in immune_vars) {
  fit <- lm(
    formula = as.formula(
      paste0("`", var, "` ~ ", paste(covariates, collapse = " + "))
    ),
    data = data_main
  )
  rank_df[[paste0(var, "_pct")]] <- dplyr::percent_rank(residuals(fit))
}

final_main <- data_main %>%
  left_join(rank_df, by = "Subject_ID") %>%
  rowwise() %>%
  mutate(
    Immune_Index = mean(c_across(ends_with("_pct")), na.rm = TRUE)
  ) %>%
  ungroup()

cutoff_val <- quantile(final_main$Immune_Index, probs = 0.25, na.rm = TRUE)

final_main <- final_main %>%
  mutate(
    Immune_Index_Cutoff = cutoff_val,
    Group = if_else(Immune_Index <= cutoff_val, "LQ", "NLQ"),
    Group = factor(Group, levels = c("NLQ", "LQ"))
  )

write_csv(final_main, subject_output_file)

# -----------------------------
# 5. Summarise LQ proportion by vaccine group
# -----------------------------
bar_stats <- final_main %>%
  group_by(Vaccine_Group) %>%
  summarise(
    n_total = n(),
    n_events = sum(Group == "LQ"),
    pct = (n_events / n_total) * 100,
    .groups = "drop"
  ) %>%
  rowwise() %>%
  mutate(
    ci_low = binom.test(n_events, n_total)$conf.int[1] * 100,
    ci_high = binom.test(n_events, n_total)$conf.int[2] * 100,
    label_text = sprintf("%.1f%%", pct),
    x_label = paste0(as.character(Vaccine_Group), "\n(n=", n_total, ")")
  ) %>%
  ungroup()

write_csv(bar_stats, stats_output_file)

cat("\n=== Group-level summary ===\n")
print(bar_stats %>% select(Vaccine_Group, n_total, n_events, pct, ci_low, ci_high))

# -----------------------------
# 6. Plot
# -----------------------------
p_bar <- ggplot(bar_stats, aes(x = Vaccine_Group, y = pct, fill = Vaccine_Group)) +
  geom_col(width = 0.7, color = "black", linewidth = 0.6, alpha = 0.9) +
  geom_errorbar(
    aes(ymin = ci_low, ymax = ci_high),
    width = 0.25,
    linewidth = 0.8,
    color = "#2c3e50"
  ) +
  geom_hline(yintercept = 25, linetype = "dashed", color = "black", linewidth = 0.8) +
  geom_text(
    aes(label = label_text, y = ci_high),
    vjust = -0.8,
    size = 4.5,
    fontface = "bold",
    color = "black"
  ) +
  scale_x_discrete(labels = setNames(bar_stats$x_label, bar_stats$Vaccine_Group)) +
  scale_y_continuous(
    expand = expansion(mult = c(0, 0.2)),
    limits = c(0, NA)
  ) +
  scale_fill_manual(
    values = c(
      "C-0"  = "#869aa6",
      "RA-1" = "#95a884",
      "CV-3" = "#a29baf",
      "RP-3" = "#d49ca6"
    )
  ) +
  labs(
    title = "T2-LQ proportion by vaccine group",
    subtitle = paste0(
      "Main analysis (complete cases, N=", n_main,
      "); Bars represent %, error bars represent 95% exact binomial CI"
    ),
    x = "Vaccine Group",
    y = "% of patients in lowest quartile (T2)"
  ) +
  theme_classic(base_size = 14) +
  theme(
    legend.position = "none",
    plot.title = element_text(face = "bold", size = 15, hjust = 0),
    plot.subtitle = element_text(size = 12, hjust = 0, margin = margin(b = 15), color = "gray20"),
    axis.text = element_text(color = "black", size = 12),
    axis.text.x = element_text(face = "bold", margin = margin(t = 5)),
    axis.title.x = element_text(margin = margin(t = 10)),
    axis.title.y = element_text(margin = margin(r = 10)),
    axis.line = element_line(linewidth = 0.6),
    plot.margin = margin(10, 10, 10, 10)
  )

print(p_bar)

ggsave(
  filename = figure_output_file,
  plot = p_bar,
  width = 6.5,
  height = 5,
  dpi = 300,
  compression = "lzw"
)

message("========================================================")
message("Figure 5B main bar plot analysis completed.")
message("No additional log transformation was applied.")
message("If this matches the manuscript main dataset, expected N should be 125.")
message("Figure saved to: ", normalizePath(figure_output_file))
message("========================================================")
