# Supplementary material for: Real-world immune dynamics following COVID-19 vaccination and breakthrough infection: a paired-sample study in Zhejiang Province, China
Source: Front Immunol. 2026 Mar 31;17:1801564. doi: 10.3389/fimmu.2026.1801564 (PMC13077751; doi:10.3389/fimmu.2026.1801564)
Supplement: Supplementary file 1 [file DataSheet1.zip › Supplementary materials/Analysis_Code/Analysis_PCA_Of_Serum_Cytokine_Profiles.R]

suppressPackageStartupMessages({
  library(readxl)
  library(dplyr)
  library(tidyr)
  library(ggplot2)
  library(ggrepel)
  library(tibble)
})

#==================================================
# 1. Input and output
#==================================================
input_file <- "input_data.xlsx"   # please update the file name/path as needed
output_dir <- "cytokine_pca_results"
dir.create(output_dir, showWarnings = FALSE, recursive = TRUE)

#==================================================
# 2. Read data
#==================================================
dat <- read_excel(input_file, sheet = 1)

#==================================================
# 3. Column settings
#    Update these names only if needed
#==================================================
id_col    <- "Subject_ID"
group_col <- "Vaccine_Group"
time_col  <- "Timepoint"

cytokine_cols <- c("IFN-γ", "TNF-α", "IL-4", "IL-10", "IL-13", "IL-2", "IL-5", "IL-6")

required_cols <- c(id_col, group_col, time_col, cytokine_cols)
missing_cols <- setdiff(required_cols, colnames(dat))

if (length(missing_cols) > 0) {
  stop("The following required columns are missing: ", paste(missing_cols, collapse = ", "))
}

#==================================================
# 4. Data preprocessing
#==================================================
dat_clean <- dat %>%
  mutate(
    across(all_of(cytokine_cols), ~ suppressWarnings(as.numeric(.x))),
    !!time_col := factor(.data[[time_col]], levels = c("T1", "T2")),
    !!group_col := factor(.data[[group_col]], levels = c("C-0", "RA-1", "CV-2", "CV-3", "RP-3"))
  )

# Complete-case dataset for PCA
dat_cc <- dat_clean %>%
  filter(if_all(all_of(cytokine_cols), ~ !is.na(.x) & is.finite(.x)))

cat("Number of complete samples included in PCA:", nrow(dat_cc), "\n")

#==================================================
# 5. PCA
#==================================================
pca_res <- prcomp(
  dat_cc %>% select(all_of(cytokine_cols)) %>% as.data.frame(),
  center = TRUE,
  scale. = TRUE
)

# Variance explained
var_explained <- (pca_res$sdev^2) / sum(pca_res$sdev^2)

pc1_lab <- paste0("PC1 (", round(var_explained[1] * 100, 1), "%)")
pc2_lab <- paste0("PC2 (", round(var_explained[2] * 100, 1), "%)")

scores <- bind_cols(
  dat_cc %>% select(all_of(c(id_col, group_col, time_col))),
  as.data.frame(pca_res$x)
)

loadings <- as.data.frame(pca_res$rotation) %>%
  rownames_to_column("Variable")

write.csv(scores, file.path(output_dir, "PCA_scores.csv"), row.names = FALSE)
write.csv(loadings, file.path(output_dir, "PCA_loadings.csv"), row.names = FALSE)

#==================================================
# 6. Color settings
#==================================================
group_colors <- c(
  "C-0"  = "#6D8695",
  "RA-1" = "#859D7B",
  "CV-2" = "#D69B76",
  "CV-3" = "#9C90B5",
  "RP-3" = "#D48D9E"
)

time_colors <- c(
  "T1" = "#4C78A8",
  "T2" = "#E45756"
)

#==================================================
# 7. Figure 1: colored by timepoint
#==================================================
p1 <- ggplot(scores, aes(x = PC1, y = PC2, color = .data[[time_col]])) +
  geom_point(size = 2.5, alpha = 0.85) +
  stat_ellipse(aes(group = .data[[time_col]]), linewidth = 0.7, alpha = 0.5) +
  scale_color_manual(values = time_colors) +
  theme_classic() +
  labs(
    title = "PCA of serum cytokine profiles",
    subtitle = "Colored by timepoint",
    x = pc1_lab,
    y = pc2_lab,
    color = "Timepoint"
  ) +
  theme(
    plot.title = element_text(face = "bold"),
    axis.text = element_text(color = "black")
  )

ggsave(
  file.path(output_dir, "PCA_by_timepoint.tiff"),
  p1, width = 6.5, height = 5.5, dpi = 300, compression = "lzw"
)

#==================================================
# 8. Figure 2: colored by vaccine group, faceted by timepoint
#==================================================
p2 <- ggplot(scores, aes(x = PC1, y = PC2, color = .data[[group_col]])) +
  geom_point(size = 2.3, alpha = 0.85) +
  facet_wrap(as.formula(paste("~", time_col))) +
  scale_color_manual(values = group_colors, drop = FALSE) +
  theme_classic() +
  labs(
    title = "PCA of serum cytokine profiles",
    subtitle = "Colored by vaccine group",
    x = pc1_lab,
    y = pc2_lab,
    color = "Vaccine group"
  ) +
  theme(
    plot.title = element_text(face = "bold"),
    axis.text = element_text(color = "black")
  )

ggsave(
  file.path(output_dir, "PCA_by_group_faceted_timepoint.tiff"),
  p2, width = 8, height = 5.5, dpi = 300, compression = "lzw"
)

#==================================================
# 9. Figure 3: paired T1-T2 trajectory plot
#==================================================
paired_ids <- dat_cc %>%
  count(.data[[id_col]], .data[[time_col]]) %>%
  tidyr::pivot_wider(names_from = all_of(time_col), values_from = n, values_fill = 0) %>%
  filter(T1 > 0, T2 > 0) %>%
  pull(.data[[id_col]])

scores_paired <- scores %>%
  filter(.data[[id_col]] %in% paired_ids)

cat("Number of subjects included in paired PCA trajectory plot:", length(unique(scores_paired[[id_col]])), "\n")

p3 <- ggplot(scores_paired, aes(x = PC1, y = PC2)) +
  geom_path(aes(group = .data[[id_col]]), color = "grey75", alpha = 0.7, linewidth = 0.5) +
  geom_point(aes(color = .data[[time_col]]), size = 2.4, alpha = 0.9) +
  scale_color_manual(values = time_colors) +
  theme_classic() +
  labs(
    title = "PCA of paired serum cytokine profiles",
    subtitle = "T1 and T2 connected within individuals",
    x = pc1_lab,
    y = pc2_lab,
    color = "Timepoint"
  ) +
  theme(
    plot.title = element_text(face = "bold"),
    axis.text = element_text(color = "black")
  )

ggsave(
  file.path(output_dir, "PCA_paired_T1_T2_paths.tiff"),
  p3, width = 6.5, height = 5.5, dpi = 300, compression = "lzw"
)

#==================================================
# 10. Figure 4: loading plot
#==================================================
arrow_scale <- 3.8

loadings_plot <- loadings %>%
  mutate(
    PC1_plot = PC1 * arrow_scale,
    PC2_plot = PC2 * arrow_scale
  )

p4 <- ggplot() +
  geom_point(data = scores, aes(x = PC1, y = PC2), color = "grey80", alpha = 0.5) +
  geom_segment(
    data = loadings_plot,
    aes(x = 0, y = 0, xend = PC1_plot, yend = PC2_plot),
    arrow = arrow(length = grid::unit(0.2, "cm")),
    color = "red",
    linewidth = 0.7
  ) +
  geom_text_repel(
    data = loadings_plot,
    aes(x = PC1_plot, y = PC2_plot, label = Variable),
    color = "red",
    size = 4
  ) +
  theme_classic() +
  labs(
    title = "PCA loading plot of serum cytokines",
    x = pc1_lab,
    y = pc2_lab
  ) +
  theme(
    plot.title = element_text(face = "bold"),
    axis.text = element_text(color = "black")
  )

ggsave(
  file.path(output_dir, "PCA_loading_plot.tiff"),
  p4, width = 6.5, height = 5.5, dpi = 300, compression = "lzw"
)

#==================================================
# 11. Variance explained
#==================================================
variance_df <- data.frame(
  PC = paste0("PC", seq_along(var_explained)),
  Variance_Explained = var_explained,
  Percent = round(var_explained * 100, 2)
)

write.csv(variance_df, file.path(output_dir, "PCA_variance_explained.csv"), row.names = FALSE)

#==================================================
# 12. Session info
#==================================================
writeLines(
  capture.output(sessionInfo()),
  con = file.path(output_dir, "sessionInfo.txt")
)

cat("PCA analysis completed. Results have been saved to:", output_dir, "\n")
