# Supplementary material for: Real-world immune dynamics following COVID-19 vaccination and breakthrough infection: a paired-sample study in Zhejiang Province, China
Source: Front Immunol. 2026 Mar 31;17:1801564. doi: 10.3389/fimmu.2026.1801564 (PMC13077751; doi:10.3389/fimmu.2026.1801564)
Supplement: Supplementary file 1 [file DataSheet1.zip › Supplementary materials/Analysis_Code/Analysis_Pseudocount_Sensitivity_Heatmap.R]

############################################################
# Publication-ready pseudocount sensitivity analysis
# starting from values already transformed as log10(x + 0.01)
#
# Workflow:
# 1) Reverse-transform transformed inputs back to approximate raw values:
#      x_raw ≈ 10^(value_log10) - 0.01
# 2) Re-transform using log10(x_raw + c) for c in {0.001, 0.01, 0.1, 1}
# 3) Repeat the same ANCOVA model:
#      log10(x_raw + c) ~ Vaccine_Group * Timepoint + Age + Sex
# 4) Extract Type III ANOVA p-values for:
#      - Group effect
#      - Time effect
#      - Interaction
############################################################

suppressPackageStartupMessages({
  library(readxl)
  library(readr)
  library(dplyr)
  library(tidyr)
  library(ggplot2)
  library(car)
  library(forcats)
  library(tibble)
})

# Type III ANOVA needs sum-to-zero contrasts
options(contrasts = c("contr.sum", "contr.poly"))

# ------------------------------------------------------------
# 1. Input and output
# ------------------------------------------------------------
input_file <- "input_data.xlsx"   # please update the file name/path as needed
output_dir <- "pseudocount_sensitivity_from_log10_input"
dir.create(output_dir, showWarnings = FALSE, recursive = TRUE)

# ------------------------------------------------------------
# 2. Read data
# ------------------------------------------------------------
read_input_data <- function(path) {
  if (!file.exists(path)) {
    stop(paste0("Input file not found: ", path))
  }
  
  if (grepl("\\.csv$", path, ignore.case = TRUE)) {
    dat <- read_csv(path, show_col_types = FALSE)
  } else if (grepl("\\.xlsx$|\\.xls$", path, ignore.case = TRUE)) {
    dat <- read_excel(path, sheet = 1)
  } else {
    stop("Unsupported file format. Please provide a csv, xlsx, or xls file.")
  }
  
  dat
}

raw_data <- read_input_data(input_file)

# ------------------------------------------------------------
# 3. Settings
# IMPORTANT:
# These columns are assumed to ALREADY be log10(x + 0.01)-transformed.
# ------------------------------------------------------------
endpoint_map <- c(
  "TNF-α" = "TNF-α",
  "IL-6"  = "IL-6",
  "IL-5"  = "IL-5",
  "IL-4"  = "IL-4",
  "IL-2"  = "IL-2",
  "IL-13" = "IL-13",
  "IL-10" = "IL-10",
  "IFN-γ" = "IFN-γ",
  "IC50"  = "IC50"
)

endpoint_order <- c("TNF-α", "IL-6", "IL-5", "IL-4", "IL-2", "IL-13", "IL-10", "IFN-γ", "IC50")
pseudocounts <- c(0.001, 0.01, 0.1, 1)

# Original pseudocount used in the stored transformed values
original_pseudocount <- 0.01

required_cols <- c("Vaccine_Group", "Timepoint", "Age", "Sex", unname(endpoint_map))
missing_cols <- setdiff(required_cols, names(raw_data))
if (length(missing_cols) > 0) {
  stop(
    "The following required columns are missing from the input data: ",
    paste(missing_cols, collapse = ", ")
  )
}

# ------------------------------------------------------------
# 4. Helper functions
# ------------------------------------------------------------
p_to_sig <- function(p) {
  case_when(
    is.na(p)      ~ "ns",
    p < 0.001     ~ "***",
    p < 0.01      ~ "**",
    p < 0.05      ~ "*",
    TRUE          ~ "ns"
  )
}

safe_filename <- function(x) {
  gsub("[^A-Za-z0-9]+", "_", x)
}

extract_type3_p <- function(fit) {
  a <- tryCatch(
    car::Anova(fit, type = 3),
    error = function(e) return(NULL)
  )
  
  if (is.null(a)) {
    return(tibble(Effect = character(), p_value = numeric()))
  }
  
  a <- as.data.frame(a)
  a$Effect <- rownames(a)
  rownames(a) <- NULL
  
  p_col <- grep("^Pr\\(>F\\)$", names(a), value = TRUE)
  if (length(p_col) == 0) {
    return(tibble(Effect = character(), p_value = numeric()))
  }
  
  tibble(
    Effect = a$Effect,
    p_value = a[[p_col]]
  )
}
# Reverse-transform from log10(x + 0.01) back to approximate raw x
reverse_from_log10_pseudocount <- function(y, pseudocount = 0.01) {
  y <- suppressWarnings(as.numeric(y))
  x <- 10^y - pseudocount
  
  # Guard against very small negative values caused by rounding / floating point
  x <- ifelse(!is.na(x) & x < 0 & x > -1e-10, 0, x)
  
  x
}

# ------------------------------------------------------------
# 5. Analyze one endpoint across pseudocounts
# ------------------------------------------------------------
analyze_one_endpoint <- function(data, endpoint_label, endpoint_col, pseudocounts, original_pseudocount) {
  
  out_list <- vector("list", length(pseudocounts))
  
  # Start from transformed input values
  base_df <- data %>%
    transmute(
      endpoint_log10_input = suppressWarnings(as.numeric(.data[[endpoint_col]])),
      Vaccine_Group = factor(Vaccine_Group),
      Timepoint = factor(Timepoint, levels = c("T1", "T2")),
      Age = suppressWarnings(as.numeric(Age)),
      Sex = factor(Sex)
    ) %>%
    mutate(
      endpoint_raw_reconstructed = reverse_from_log10_pseudocount(
        endpoint_log10_input,
        pseudocount = original_pseudocount
      )
    )
  
  for (i in seq_along(pseudocounts)) {
    c_val <- pseudocounts[i]
    
    df_sub <- base_df %>%
      mutate(
        endpoint_log10_c = ifelse(
          !is.na(endpoint_raw_reconstructed) & (endpoint_raw_reconstructed + c_val) > 0,
          log10(endpoint_raw_reconstructed + c_val),
          NA_real_
        )
      ) %>%
      filter(
        !is.na(endpoint_log10_c),
        is.finite(endpoint_log10_c),
        !is.na(Vaccine_Group),
        !is.na(Timepoint),
        !is.na(Age),
        is.finite(Age),
        !is.na(Sex)
      ) %>%
      droplevels()
    
    # --------------------------------------------------------
    # --------------------------------------------------------
    valid_groups <- df_sub %>%
      count(Vaccine_Group, Timepoint, name = "n") %>%
      tidyr::complete(Vaccine_Group, Timepoint, fill = list(n = 0)) %>%
      group_by(Vaccine_Group) %>%
      summarise(has_both_timepoints = all(n > 0), .groups = "drop") %>%
      filter(has_both_timepoints) %>%
      pull(Vaccine_Group)
    
    df_sub <- df_sub %>%
      filter(Vaccine_Group %in% valid_groups) %>%
      droplevels()
    
  
    if (nrow(df_sub) < 5 ||
        n_distinct(df_sub$Vaccine_Group) < 2 ||
        n_distinct(df_sub$Timepoint) < 2) {
      out_list[[i]] <- tibble(
        Endpoint = endpoint_label,
        Pseudocount = c_val,
        Test = c("Group Effect", "Interaction", "Time Effect"),
        p_value = NA_real_,
        Significance = "ns",
        N = nrow(df_sub)
      )
      next
    }
    
    rhs_terms <- c("Vaccine_Group * Timepoint", "Age")
    if (n_distinct(df_sub$Sex) >= 2) {
      rhs_terms <- c(rhs_terms, "Sex")
    }
    
    formula_txt <- paste("endpoint_log10_c ~", paste(rhs_terms, collapse = " + "))
    fit <- lm(as.formula(formula_txt), data = df_sub)
    
    # Type III ANOVA
    p_tab <- extract_type3_p(fit)
    
    p_group <- p_tab %>% filter(Effect == "Vaccine_Group") %>% pull(p_value)
    p_time  <- p_tab %>% filter(Effect == "Timepoint") %>% pull(p_value)
    p_inter <- p_tab %>% filter(Effect == "Vaccine_Group:Timepoint") %>% pull(p_value)
    
    out_list[[i]] <- tibble(
      Endpoint = endpoint_label,
      Pseudocount = c_val,
      Test = c("Group Effect", "Interaction", "Time Effect"),
      p_value = c(
        ifelse(length(p_group) == 0, NA, p_group),
        ifelse(length(p_inter) == 0, NA, p_inter),
        ifelse(length(p_time) == 0, NA, p_time)
      ),
      Significance = p_to_sig(p_value),
      N = nrow(df_sub)
    )
  }
  
  bind_rows(out_list)
}

# ------------------------------------------------------------
# 6. Run all endpoints
# ------------------------------------------------------------
results_all <- bind_rows(
  lapply(seq_along(endpoint_map), function(i) {
    analyze_one_endpoint(
      data = raw_data,
      endpoint_label = names(endpoint_map)[i],
      endpoint_col = unname(endpoint_map[i]),
      pseudocounts = pseudocounts,
      original_pseudocount = original_pseudocount
    )
  })
)

results_all <- results_all %>%
  mutate(
    Endpoint = factor(Endpoint, levels = endpoint_order),
    Test = factor(Test, levels = c("Group Effect", "Interaction", "Time Effect")),
    Pseudocount_label = factor(
      as.character(Pseudocount),
      levels = c("0.001", "0.01", "0.1", "1")
    ),
    Significance = factor(Significance, levels = c("***", "**", "*", "ns"))
  )

# ------------------------------------------------------------
# 7. Save numeric results
# ------------------------------------------------------------
write_csv(
  results_all,
  file.path(output_dir, "pseudocount_sensitivity_type3_results.csv")
)

# ------------------------------------------------------------
# 8. Plot heatmap
# ------------------------------------------------------------
sig_colors <- c(
  "***" = "#D73027",  # red
  "**"  = "#FC8D59",  # orange
  "*"   = "#F2D57E",  # light yellow
  "ns"  = "#D9D9D9"   # grey
)

p <- ggplot(results_all, aes(x = Pseudocount_label, y = fct_rev(Endpoint), fill = Significance)) +
  geom_tile(color = "white", linewidth = 0.4) +
  facet_wrap(~ Test, nrow = 1) +
  scale_fill_manual(
    values = sig_colors,
    drop = FALSE,
    breaks = c("***", "**", "*", "ns"),
    labels = c("*** (<0.001)", "** (<0.01)", "* (<0.05)", "ns (Not Sig)")
  ) +
  labs(
    x = "Pseudo-count Added (Sensitivity Test)",
    y = NULL,
    fill = "Significance"
  ) +
  theme_bw(base_size = 12) +
  theme(
    panel.grid = element_blank(),
    strip.background = element_rect(fill = "#D9D9D9", color = "#A0A0A0", linewidth = 0.6),
    strip.text = element_text(face = "plain", size = 11),
    axis.text.x = element_text(size = 9, color = "black"),
    axis.text.y = element_text(size = 10, color = "black"),
    legend.position = "bottom",
    legend.title = element_text(size = 9),
    legend.text = element_text(size = 8),
    plot.margin = margin(6, 6, 6, 6)
  )

print(p)

# ------------------------------------------------------------
# 9. Save figure
# ------------------------------------------------------------
ggsave(
  filename = file.path(output_dir, "pseudocount_sensitivity_heatmap.tiff"),
  plot = p,
  width = 8.6,
  height = 5.8,
  dpi = 300,
  compression = "lzw"
)

ggsave(
  filename = file.path(output_dir, "pseudocount_sensitivity_heatmap.pdf"),
  plot = p,
  width = 8.6,
  height = 5.8
)

# ------------------------------------------------------------
# 10. Save session info
# ------------------------------------------------------------
writeLines(
  capture.output(sessionInfo()),
  con = file.path(output_dir, "sessionInfo.txt")
)

cat("\n====================================================\n")
cat("Completed: pseudocount sensitivity analysis from log10(x + 0.01)-transformed inputs\n")
cat("Step 1: reverse-transform using x ≈ 10^y - 0.01\n")
cat("Step 2: re-transform using log10(x + c)\n")
cat("Model: log10(x + c) ~ Vaccine_Group * Timepoint + Age + Sex\n")
cat("Pseudo-counts tested: 0.001, 0.01, 0.1, 1\n")
cat("Outputs written to: ", output_dir, "\n", sep = "")
cat("====================================================\n\n")
