# Supplementary material for: Real-world immune dynamics following COVID-19 vaccination and breakthrough infection: a paired-sample study in Zhejiang Province, China
Source: Front Immunol. 2026 Mar 31;17:1801564. doi: 10.3389/fimmu.2026.1801564 (PMC13077751; doi:10.3389/fimmu.2026.1801564)
Supplement: Supplementary file 1 [file DataSheet1.zip › Supplementary materials/Analysis_Code/Analysis_RBD_And_IC50_Longitudinal_Markers_Paired.R]

############################################################
# Publication-ready paired longitudinal mixed-effects analysis
# for RBD_WT, RBD_Delta, RBD_BA.5, and IC50
#
# Notes:
# 1) RBD_WT, RBD_Delta, and RBD_BA.5 values in the source file
#    are assumed to already be log10-transformed.
# 2) IC50 values in the source file are assumed to already be
#    log(IC50 + 0.01)-transformed.
# 3) Therefore, NO additional transformation is applied here.
# 4) This script performs strict paired longitudinal analysis:
#    only subjects with both T1 and T2 are retained for each outcome.
# 5) Because CV-2 is excluded at T2, it is excluded from the paired
#    longitudinal analysis dataset.
############################################################

suppressPackageStartupMessages({
  library(readxl)
  library(readr)
  library(dplyr)
  library(tidyr)
  library(ggplot2)
  library(lme4)
  library(lmerTest)
  library(emmeans)
  library(stringr)
  library(tibble)
})

# ------------------------------------------------------------
# 1. Input and output
# ------------------------------------------------------------
input_file <- "input_data.xlsx"   # please update the file name/path as needed
output_dir <- "longitudinal_paired_marker_results"
dir.create(output_dir, showWarnings = FALSE, recursive = TRUE)

# ------------------------------------------------------------
# 2. Read data
# ------------------------------------------------------------
read_input_data <- function(path) {
  if (!file.exists(path)) {
    stop(paste0("Input file not found: ", path))
  }
  
  if (grepl("\\.csv$", path, ignore.case = TRUE)) {
    dat <- read_csv(path, show_col_types = FALSE)
  } else if (grepl("\\.xlsx$|\\.xls$", path, ignore.case = TRUE)) {
    dat <- read_excel(path, sheet = 1)
  } else {
    stop("Unsupported file format. Please provide a csv, xlsx, or xls file.")
  }
  
  dat
}

raw_data <- read_input_data(input_file)

# ------------------------------------------------------------
# 3. Marker settings
# ------------------------------------------------------------
marker_info <- tibble::tribble(
  ~marker_name,   ~value_col,    ~y_lab,
  "RBD_WT",       "RBD_WT",      "log10(RBD_WT)",
  "RBD_Delta",    "RBD_Delta",   "log10(RBD_Delta)",
  "RBD_BA.5",     "RBD_BA.5",    "log10(RBD_BA.5)",
  "IC50",         "IC50",        "log(IC50 + 0.01)"
)

# Strict paired longitudinal analysis groups
analysis_groups <- c("C-0", "RA-1", "CV-3", "RP-3")

group_colors <- c(
  "C-0"  = "#6D8695",
  "RA-1" = "#859D7B",
  "CV-3" = "#9C90B5",
  "RP-3" = "#D48D9E"
)

panel_tags <- c(
  "RBD_WT"    = "E",
  "RBD_Delta" = "F",
  "RBD_BA.5"  = "G",
  "IC50"      = "H"
)

# ------------------------------------------------------------
# 4. Check required columns
# ------------------------------------------------------------
required_cols <- c(
  "Subject_ID", "Vaccine_Group", "Timepoint", "Age", "Sex",
  marker_info$value_col
)

missing_cols <- setdiff(required_cols, colnames(raw_data))
if (length(missing_cols) > 0) {
  stop(
    "The following required columns are missing from the input data: ",
    paste(missing_cols, collapse = ", ")
  )
}

# ------------------------------------------------------------
# 5. Helper functions
# ------------------------------------------------------------
format_p <- function(p) {
  case_when(
    is.na(p)   ~ NA_character_,
    p < 0.001  ~ "<0.001",
    TRUE       ~ sprintf("%.3f", p)
  )
}

format_ci <- function(est, low, high, digits = 2) {
  sprintf(
    paste0("%.", digits, "f (%.", digits, "f, %.", digits, "f)"),
    est, low, high
  )
}

safe_filename <- function(x) {
  gsub("[^A-Za-z0-9]+", "_", x)
}

make_contrast_label <- function(timepoint_vec, contrast_vec) {
  contrast_vec <- as.character(contrast_vec)
  timepoint_vec <- as.character(timepoint_vec)
  
  out <- character(length(contrast_vec))
  
  for (i in seq_along(contrast_vec)) {
    parts <- strsplit(contrast_vec[i], " - ", fixed = TRUE)[[1]]
    if (length(parts) == 2) {
      out[i] <- paste0(timepoint_vec[i], ": (", parts[1], ") - (", parts[2], ")")
    } else {
      out[i] <- paste0(timepoint_vec[i], ": ", contrast_vec[i])
    }
  }
  
  out
}

# ------------------------------------------------------------
# 6. Build paired subset for one marker
# ------------------------------------------------------------
make_paired_subset <- function(data, value_col, marker_name) {
  
  dat1 <- data %>%
    mutate(
      Subject_ID = as.factor(Subject_ID),
      Vaccine_Group = str_trim(as.character(Vaccine_Group)),
      Vaccine_Group = factor(Vaccine_Group, levels = analysis_groups),
      Timepoint = str_trim(as.character(Timepoint)),
      Timepoint = factor(Timepoint, levels = c("T1", "T2")),
      Age = suppressWarnings(as.numeric(Age)),
      Sex = as.factor(Sex),
      response_value = suppressWarnings(as.numeric(.data[[value_col]]))
    ) %>%
    filter(
      Vaccine_Group %in% analysis_groups,
      Timepoint %in% c("T1", "T2"),
      !is.na(response_value),
      is.finite(response_value),
      !is.na(Age),
      is.finite(Age),
      !is.na(Sex)
    )
  
  # Check duplicates
  dup_check <- dat1 %>%
    count(Subject_ID, Vaccine_Group, Timepoint, name = "n_records") %>%
    filter(n_records > 1)
  
  if (nrow(dup_check) > 0) {
    write_csv(
      dup_check,
      file.path(output_dir, paste0("duplicates_", safe_filename(marker_name), ".csv"))
    )
    stop(
      paste0(
        marker_name,
        ": duplicate records detected within Subject_ID x Vaccine_Group x Timepoint."
      )
    )
  }
  
  # Strict paired-only subset
  paired_ids <- dat1 %>%
    group_by(Subject_ID, Vaccine_Group) %>%
    summarise(
      has_T1 = any(Timepoint == "T1"),
      has_T2 = any(Timepoint == "T2"),
      .groups = "drop"
    ) %>%
    filter(has_T1 & has_T2) %>%
    select(Subject_ID, Vaccine_Group)
  
  dat_paired <- dat1 %>%
    inner_join(paired_ids, by = c("Subject_ID", "Vaccine_Group")) %>%
    arrange(Vaccine_Group, Subject_ID, Timepoint) %>%
    droplevels()
  
  dat_paired
}

# ------------------------------------------------------------
# 7. Run one marker analysis
# ------------------------------------------------------------
run_longitudinal_marker <- function(data, value_col, marker_name, y_lab, plot_tag = NULL) {
  
  dat_paired <- make_paired_subset(data, value_col, marker_name)
  
  if (nrow(dat_paired) == 0) {
    stop(paste0("No valid paired data available for ", marker_name))
  }
  
  # -----------------------------
  # Panel C: paired sample size
  # -----------------------------
  panel_c <- dat_paired %>%
    distinct(Subject_ID, Vaccine_Group) %>%
    count(Vaccine_Group, name = "N") %>%
    mutate(
      Outcome = marker_name,
      Group_or_Contrast = as.character(Vaccine_Group),
      Metric = "Sample Size",
      Estimate_95CI_or_N = paste0("N=", N, " (Paired)"),
      P_Value = "/",
      Panel = "Panel C: Paired Sample Size"
    ) %>%
    select(Panel, Outcome, Group_or_Contrast, Metric, Estimate_95CI_or_N, P_Value, N)
  
  # -----------------------------
  # Mixed-effects model
  # -----------------------------
  fit <- lmer(
    response_value ~ Vaccine_Group * Timepoint + Age + Sex + (1 | Subject_ID),
    data = dat_paired
  )
  
  singular_flag <- isSingular(fit, tol = 1e-5)
  
  # -----------------------------
  # Type III ANOVA
  # -----------------------------
  anova_df <- as.data.frame(anova(fit, type = 3))
  anova_df$Effect <- rownames(anova_df)
  rownames(anova_df) <- NULL
  
  anova_df <- as_tibble(anova_df) %>%
    mutate(
      Outcome = marker_name,
      Singular_Fit = singular_flag
    ) %>%
    relocate(Outcome, Effect, Singular_Fit)
  
  # -----------------------------
  # Panel A: within-group T2 - T1
  # -----------------------------
  emm_time <- emmeans(fit, ~ Timepoint | Vaccine_Group)
  
  panel_a_raw <- summary(
    contrast(
      emm_time,
      method = list("T2 - T1" = c(-1, 1)),
      by = "Vaccine_Group",
      adjust = "none"
    ),
    infer = c(TRUE, TRUE)
  ) %>%
    as.data.frame()
  
  panel_a <- panel_a_raw %>%
    mutate(
      Outcome = marker_name,
      Group_or_Contrast = as.character(Vaccine_Group),
      Metric = "Δβ",
      Estimate_95CI_or_N = format_ci(estimate, lower.CL, upper.CL),
      P_Value = format_p(p.value),
      Panel = "Panel A: Longitudinal Change [T2 - T1]"
    ) %>%
    select(Panel, Outcome, Group_or_Contrast, Metric, Estimate_95CI_or_N, P_Value)
  
  # -----------------------------
  # Panel B: between-group comparisons at T1 and T2
  # -----------------------------
  emm_group <- emmeans(fit, ~ Vaccine_Group | Timepoint)
  
  panel_b_raw <- summary(
    contrast(emm_group, method = "pairwise", by = "Timepoint", adjust = "tukey"),
    infer = c(TRUE, TRUE)
  ) %>%
    as.data.frame()
  
  panel_b_raw$contrast <- as.character(panel_b_raw$contrast)
  panel_b_raw$Timepoint <- as.character(panel_b_raw$Timepoint)
  
  panel_b <- panel_b_raw %>%
    mutate(
      Outcome = marker_name,
      Group_or_Contrast = make_contrast_label(Timepoint, contrast),
      Metric = "Difference",
      Estimate_95CI_or_N = format_ci(estimate, lower.CL, upper.CL),
      P_Value = format_p(p.value),
      Panel = "Panel B: Between-group Comparisons (Tukey)"
    ) %>%
    select(Panel, Outcome, Group_or_Contrast, Metric, Estimate_95CI_or_N, P_Value)
  
  # -----------------------------
  # Paired plot
  # -----------------------------
  mean_trend_data <- dat_paired %>%
    group_by(Vaccine_Group, Timepoint) %>%
    summarise(response_value = mean(response_value, na.rm = TRUE), .groups = "drop")
  
  paired_plot <- ggplot(dat_paired, aes(x = Timepoint, y = response_value)) +
    geom_line(
      aes(group = Subject_ID),
      color = "#D0D0D0",
      alpha = 0.5,
      linewidth = 0.5
    ) +
    geom_point(
      color = "#B0B0B0",
      size = 1.2,
      alpha = 0.6
    ) +
    geom_line(
      data = mean_trend_data,
      aes(group = 1, color = Vaccine_Group),
      linewidth = 1.5
    ) +
    geom_point(
      data = mean_trend_data,
      aes(color = Vaccine_Group),
      size = 3
    ) +
    facet_wrap(~ Vaccine_Group, nrow = 1) +
    scale_color_manual(values = group_colors, drop = FALSE) +
    labs(
      tag = plot_tag,
      x = NULL,
      y = y_lab
    ) +
    theme_bw() +
    theme(
      legend.position = "none",
      plot.tag = element_text(face = "bold", size = 16),
      strip.background = element_rect(fill = "white", color = "black", linewidth = 1),
      strip.text = element_text(face = "bold", size = 11),
      panel.border = element_rect(color = "black", fill = NA, linewidth = 1),
      panel.grid.major.x = element_blank(),
      panel.grid.minor = element_blank(),
      panel.grid.major.y = element_line(color = "grey90"),
      axis.text = element_text(color = "black", size = 10),
      axis.title.y = element_text(size = 11)
    )
  
  # -----------------------------
  # Export
  # -----------------------------
  safe_name <- safe_filename(marker_name)
  
  write_csv(dat_paired, file.path(output_dir, paste0(safe_name, "_paired_dataset.csv")))
  write_csv(anova_df, file.path(output_dir, paste0(safe_name, "_paired_ANOVA.csv")))
  write_csv(panel_a, file.path(output_dir, paste0(safe_name, "_PanelA_longitudinal_change.csv")))
  write_csv(panel_b, file.path(output_dir, paste0(safe_name, "_PanelB_between_group_Tukey.csv")))
  write_csv(panel_c, file.path(output_dir, paste0(safe_name, "_PanelC_paired_sample_size.csv")))
  
  ggsave(
    filename = file.path(output_dir, paste0(safe_name, "_paired_plot.png")),
    plot = paired_plot,
    width = 10,
    height = 3.5,
    dpi = 300
  )
  
  ggsave(
    filename = file.path(output_dir, paste0(safe_name, "_paired_plot.pdf")),
    plot = paired_plot,
    width = 10,
    height = 3.5
  )
  
  writeLines(
    capture.output(summary(fit)),
    con = file.path(output_dir, paste0(safe_name, "_model_summary.txt"))
  )
  
  invisible(list(
    data_paired = dat_paired,
    model = fit,
    singular = singular_flag,
    anova = anova_df,
    panel_a = panel_a,
    panel_b = panel_b,
    panel_c = panel_c,
    plot = paired_plot
  ))
}

# ------------------------------------------------------------
# 8. Run all markers
# ------------------------------------------------------------
results_list <- list()

for (i in seq_len(nrow(marker_info))) {
  mk <- marker_info$marker_name[i]
  col <- marker_info$value_col[i]
  ylab <- marker_info$y_lab[i]
  tag <- panel_tags[[mk]]
  
  results_list[[mk]] <- run_longitudinal_marker(
    data = raw_data,
    value_col = col,
    marker_name = mk,
    y_lab = ylab,
    plot_tag = tag
  )
}

# ------------------------------------------------------------
# 9. Combine summary outputs
# ------------------------------------------------------------
anova_all <- bind_rows(lapply(results_list, function(x) x$anova))
panel_a_all <- bind_rows(lapply(results_list, function(x) x$panel_a))
panel_b_all <- bind_rows(lapply(results_list, function(x) x$panel_b))
panel_c_all <- bind_rows(lapply(results_list, function(x) x$panel_c))

write_csv(anova_all, file.path(output_dir, "all_markers_paired_ANOVA.csv"))
write_csv(panel_a_all, file.path(output_dir, "all_markers_PanelA_longitudinal_change.csv"))
write_csv(panel_b_all, file.path(output_dir, "all_markers_PanelB_between_group_Tukey.csv"))
write_csv(panel_c_all, file.path(output_dir, "all_markers_PanelC_paired_sample_size.csv"))

# ------------------------------------------------------------
# 10. Reproducibility information
# ------------------------------------------------------------
writeLines(
  capture.output(sessionInfo()),
  con = file.path(output_dir, "sessionInfo.txt")
)

# ------------------------------------------------------------
# 11. Print plots
# ------------------------------------------------------------
for (nm in names(results_list)) {
  print(results_list[[nm]]$plot)
}
