# Supplementary material for: Real-world immune dynamics following COVID-19 vaccination and breakthrough infection: a paired-sample study in Zhejiang Province, China
Source: Front Immunol. 2026 Mar 31;17:1801564. doi: 10.3389/fimmu.2026.1801564 (PMC13077751; doi:10.3389/fimmu.2026.1801564)
Supplement: Supplementary file 1 [file DataSheet1.zip › Supplementary materials/Analysis_Code/Analysis_RBD_Correlation_Matrix_T1_T2.R]

############################################################
# Publication-ready Spearman correlation matrices for
# log10-transformed RBD-IgG against WT, Delta, and BA.5
#
# IMPORTANT:
# RBD_WT, RBD_Delta, and RBD_BA.5 in the input file are assumed
# to already be log10-transformed.
# Therefore, NO additional transformation is applied here.
############################################################

suppressPackageStartupMessages({
  library(readxl)
  library(readr)
  library(dplyr)
  library(tidyr)
  library(ggplot2)
  library(patchwork)
})

# ------------------------------------------------------------
# 1. Input and output
# ------------------------------------------------------------
input_file <- "input_data.xlsx"   # please update the file name/path as needed
output_dir <- "rbd_correlation_matrix_results"
dir.create(output_dir, showWarnings = FALSE, recursive = TRUE)

# ------------------------------------------------------------
# 2. Read data
# ------------------------------------------------------------
read_input_data <- function(path) {
  if (!file.exists(path)) {
    stop(paste0("Input file not found: ", path))
  }
  
  if (grepl("\\.csv$", path, ignore.case = TRUE)) {
    dat <- read_csv(path, show_col_types = FALSE)
  } else if (grepl("\\.xlsx$|\\.xls$", path, ignore.case = TRUE)) {
    dat <- read_excel(path, sheet = 1)
  } else {
    stop("Unsupported file format. Please provide a csv, xlsx, or xls file.")
  }
  
  dat
}

raw_data <- read_input_data(input_file)

# ------------------------------------------------------------
# 3. Settings
# ------------------------------------------------------------
rbd_vars <- c("RBD_WT", "RBD_Delta", "RBD_BA.5")
timepoints <- c("T1", "T2")

required_cols <- c("Timepoint", rbd_vars)
missing_cols <- setdiff(required_cols, names(raw_data))
if (length(missing_cols) > 0) {
  stop(
    "The following required columns are missing from the input data: ",
    paste(missing_cols, collapse = ", ")
  )
}

plot_labels <- c("", "")

# ------------------------------------------------------------
# 4. Helper: compute Spearman rho and p-value matrices
# ------------------------------------------------------------
compute_spearman_matrices <- function(df, vars) {
  k <- length(vars)
  
  rho_mat <- matrix(NA_real_, nrow = k, ncol = k, dimnames = list(vars, vars))
  p_mat   <- matrix(NA_real_, nrow = k, ncol = k, dimnames = list(vars, vars))
  
  for (i in seq_len(k)) {
    for (j in seq_len(k)) {
      x <- df[[vars[i]]]
      y <- df[[vars[j]]]
      
      ok <- complete.cases(x, y)
      
      if (sum(ok) < 3) next
      
      ct <- suppressWarnings(
        cor.test(x[ok], y[ok], method = "spearman", exact = FALSE)
      )
      
      rho_mat[i, j] <- unname(ct$estimate)
      p_mat[i, j]   <- ct$p.value
    }
  }
  
  diag(rho_mat) <- 1
  diag(p_mat) <- NA_real_
  
  list(rho = rho_mat, p = p_mat)
}

# ------------------------------------------------------------
# 5. Helper: format matrices for plotting and export
# ------------------------------------------------------------
matrix_to_long <- function(mat, value_name) {
  as.data.frame(mat) %>%
    tibble::rownames_to_column("Var1") %>%
    pivot_longer(-Var1, names_to = "Var2", values_to = value_name)
}

format_p <- function(p) {
  dplyr::case_when(
    is.na(p)   ~ NA_character_,
    p < 0.001  ~ "<0.001",
    TRUE       ~ sprintf("%.3f", p)
  )
}

build_corr_plot <- function(rho_mat, n_complete, timepoint, panel_label) {
  plot_df <- matrix_to_long(rho_mat, "rho") %>%
    mutate(
      Var1 = factor(Var1, levels = rownames(rho_mat)),
      Var2 = factor(Var2, levels = colnames(rho_mat)),
      label = ifelse(abs(rho - 1) < 1e-12, "1", sprintf("%.2f", rho))
    )
  
  ggplot(plot_df, aes(x = Var2, y = Var1, fill = rho)) +
    geom_tile(color = "white", linewidth = 0.4) +
    geom_text(aes(label = label), size = 6, color = "black") +
    scale_fill_gradient2(
      low = "#2C69B0",
      mid = "#F7F7F7",
      high = "#C9252D",
      midpoint = 0,
      limits = c(-1, 1),
      breaks = c(-1, -0.5, 0, 0.5, 1),
      labels = c("-1.0", "-0.5", "0.0", "0.5", "1.0"),
      name = "Spearman\nRho"
    ) +
    coord_fixed() +
    labs(
      tag = panel_label,
      title = paste0("RBD-IgG Correlation Matrix ( ", timepoint, " )"),
      subtitle = paste0("Spearman Correlation | N = ", n_complete),
      x = NULL,
      y = NULL
    ) +
    scale_x_discrete(position = "bottom") +
    theme_minimal(base_size = 14) +
    theme(
      panel.grid = element_blank(),
      axis.text.x = element_text(
        angle = 45, hjust = 1, vjust = 1,
        color = "black", size = 13
      ),
      axis.text.y = element_text(color = "black", size = 13),
      plot.title = element_text(face = "plain", size = 20, hjust = 0),
      plot.subtitle = element_text(size = 15, hjust = 0),
      plot.tag = element_text(face = "bold", size = 22),
      legend.title = element_text(size = 12),
      legend.text = element_text(size = 11)
    )
}

# ------------------------------------------------------------
# 6. Build T1 and T2 datasets
# IMPORTANT:
# input values are already log10-transformed, so only numeric conversion
# ------------------------------------------------------------
processed_data <- raw_data %>%
  mutate(
    Timepoint = as.character(Timepoint),
    RBD_WT = suppressWarnings(as.numeric(RBD_WT)),
    RBD_Delta = suppressWarnings(as.numeric(RBD_Delta)),
    `RBD_BA.5` = suppressWarnings(as.numeric(`RBD_BA.5`))
  ) %>%
  filter(Timepoint %in% timepoints)

# ------------------------------------------------------------
# 7. Compute correlations per timepoint
# ------------------------------------------------------------
results_list <- list()
plot_list <- list()

for (i in seq_along(timepoints)) {
  tp <- timepoints[i]
  
  df_tp <- processed_data %>%
    filter(Timepoint == tp)
  
  # complete-case sample used for the 3-marker correlation matrix
  df_cc <- df_tp %>%
    select(all_of(rbd_vars)) %>%
    filter(if_all(everything(), ~ !is.na(.x)))
  
  n_complete <- nrow(df_cc)
  
  if (n_complete < 3) {
    warning("Fewer than 3 complete cases for timepoint: ", tp)
    next
  }
  
  mats <- compute_spearman_matrices(df_cc, rbd_vars)
  
  rho_long <- matrix_to_long(mats$rho, "rho") %>%
    mutate(Timepoint = tp)
  
  p_long <- matrix_to_long(mats$p, "p_value") %>%
    mutate(
      Timepoint = tp,
      p_value_formatted = format_p(p_value)
    )
  
  results_list[[tp]] <- list(
    rho = mats$rho,
    p = mats$p,
    rho_long = rho_long,
    p_long = p_long,
    N = n_complete
  )
  
  plot_list[[tp]] <- build_corr_plot(
    rho_mat = mats$rho,
    n_complete = n_complete,
    timepoint = tp,
    panel_label = plot_labels[i]
  )
  
  # export per-timepoint tables
  write_csv(
    rho_long,
    file.path(output_dir, paste0("RBD_correlation_rho_", tp, ".csv"))
  )
  
  write_csv(
    p_long,
    file.path(output_dir, paste0("RBD_correlation_pvalues_", tp, ".csv"))
  )
}

# ------------------------------------------------------------
# 8. Combine and export full tables
# ------------------------------------------------------------
rho_all <- bind_rows(lapply(results_list, function(x) x$rho_long))
p_all   <- bind_rows(lapply(results_list, function(x) x$p_long))

write_csv(
  rho_all,
  file.path(output_dir, "RBD_correlation_rho_all_timepoints.csv")
)

write_csv(
  p_all,
  file.path(output_dir, "RBD_correlation_pvalues_all_timepoints.csv")
)

# ------------------------------------------------------------
# 9. Build combined figure
# ------------------------------------------------------------
combined_plot <- plot_list[["T1"]] + plot_list[["T2"]] +
  plot_layout(ncol = 2, guides = "collect") &
  theme(legend.position = "right")

print(combined_plot)

ggsave(
  filename = file.path(output_dir, "RBD_correlation_matrix_T1_T2.tiff"),
  plot = combined_plot,
  width = 12,
  height = 6,
  dpi = 300,
  compression = "lzw"
)

ggsave(
  filename = file.path(output_dir, "RBD_correlation_matrix_T1_T2.pdf"),
  plot = combined_plot,
  width = 12,
  height = 6
)

# ------------------------------------------------------------
# 10. Save session information
# ------------------------------------------------------------
writeLines(
  capture.output(sessionInfo()),
  con = file.path(output_dir, "sessionInfo.txt")
)
