# Supplementary material for: Real-world immune dynamics following COVID-19 vaccination and breakthrough infection: a paired-sample study in Zhejiang Province, China
Source: Front Immunol. 2026 Mar 31;17:1801564. doi: 10.3389/fimmu.2026.1801564 (PMC13077751; doi:10.3389/fimmu.2026.1801564)
Supplement: Supplementary file 1 [file DataSheet1.zip › Supplementary materials/Analysis_Code/Analysis_RBD_Mixed_Models_All_Available.R]

############################################################
# Reproducible mixed-effects analysis for RBD_WT, RBD_Delta,
# and RBD_BA5 using all available non-missing observations
#
# Required columns in input data:
# Subject_ID, Vaccine_Group, Sex, Age, Timepoint,
# RBD_WT, RBD_Delta, RBD_BA.5
#
# Notes:
# 1) Outcome values are assumed to already be on the log10 scale.
# 2) This script uses all available non-missing observations
#    for each outcome (not paired-only).
# 3) Repeated measurements are modeled using a subject-specific
#    random intercept.
############################################################

suppressPackageStartupMessages({
  library(tidyverse)
  library(readr)
  library(readxl)
  library(lme4)
  library(lmerTest)
  library(emmeans)
})

############################################################
# 1. User settings
############################################################

input_file <- "input_data.xlsx"   # please update the file name/path as needed

output_dir <- "rbd_mixed_model_results"
if (!dir.exists(output_dir)) dir.create(output_dir, recursive = TRUE)

############################################################
# 2. Read input data
############################################################

read_input_data <- function(path) {
  if (!file.exists(path)) {
    stop(paste0("Input file not found: ", path))
  }
  
  if (grepl("\\.csv$", path, ignore.case = TRUE)) {
    dat <- read_csv(path, show_col_types = FALSE)
  } else if (grepl("\\.xlsx$|\\.xls$", path, ignore.case = TRUE)) {
    dat <- read_excel(path, sheet = 1)
  } else {
    stop("Unsupported file format. Please provide a csv, xlsx, or xls file.")
  }
  
  dat
}

df_raw <- read_input_data(input_file)

############################################################
# 3. Validate required columns
############################################################

required_columns <- c(
  "Subject_ID", "Vaccine_Group", "Sex", "Age", "Timepoint",
  "RBD_WT", "RBD_Delta", "RBD_BA.5"
)

missing_columns <- setdiff(required_columns, names(df_raw))
if (length(missing_columns) > 0) {
  stop(
    paste0(
      "The following required columns are missing: ",
      paste(missing_columns, collapse = ", ")
    )
  )
}

############################################################
# 4. Preprocess data
############################################################

df_model <- df_raw %>%
  mutate(
    Subject_ID = as.factor(Subject_ID),
    Vaccine_Group = str_trim(as.character(Vaccine_Group)),
    Vaccine_Group = as.factor(Vaccine_Group),
    Sex = as.factor(Sex),
    Timepoint = str_trim(as.character(Timepoint)),
    Timepoint = factor(Timepoint, levels = c("T1", "T2")),
    Age = suppressWarnings(as.numeric(Age)),
    
    # Outcomes are assumed to already be log10-transformed
    RBD_WT_num    = suppressWarnings(as.numeric(RBD_WT)),
    RBD_Delta_num = suppressWarnings(as.numeric(RBD_Delta)),
    RBD_BA5_num   = suppressWarnings(as.numeric(`RBD_BA.5`))
  )

############################################################
# 5. Quality-control summaries
############################################################

timepoint_summary <- df_model %>%
  count(Timepoint, name = "N")

missing_summary <- tibble(
  Outcome = c("RBD_WT", "RBD_Delta", "RBD_BA5"),
  Missing_N = c(
    sum(is.na(df_model$RBD_WT_num)),
    sum(is.na(df_model$RBD_Delta_num)),
    sum(is.na(df_model$RBD_BA5_num))
  )
)

write_csv(timepoint_summary, file.path(output_dir, "timepoint_summary.csv"))
write_csv(missing_summary, file.path(output_dir, "missing_summary.csv"))

############################################################
# 6. Helper functions
############################################################

format_p <- function(p) {
  case_when(
    is.na(p)  ~ NA_character_,
    p < 0.001 ~ "<0.001",
    TRUE      ~ sprintf("%.3f", p)
  )
}

format_ci <- function(est, low, high, digits = 2) {
  sprintf(
    paste0("%.", digits, "f (%.", digits, "f, %.", digits, "f)"),
    est, low, high
  )
}

make_contrast_label <- function(timepoint_vec, contrast_vec) {
  contrast_vec <- as.character(contrast_vec)
  timepoint_vec <- as.character(timepoint_vec)
  
  out <- character(length(contrast_vec))
  
  for (i in seq_along(contrast_vec)) {
    parts <- strsplit(contrast_vec[i], " - ", fixed = TRUE)[[1]]
    if (length(parts) == 2) {
      out[i] <- paste0(timepoint_vec[i], ": (", parts[1], ") - (", parts[2], ")")
    } else {
      out[i] <- paste0(timepoint_vec[i], ": ", contrast_vec[i])
    }
  }
  
  out
}

############################################################
# 7. Run mixed-effects model for one outcome
############################################################

run_mixed_model <- function(data, outcome_var, outcome_label) {
  
  df_sub <- data %>%
    filter(
      !is.na(Subject_ID),
      !is.na(Vaccine_Group),
      !is.na(Sex),
      !is.na(Age),
      !is.na(Timepoint),
      !is.na(.data[[outcome_var]])
    ) %>%
    arrange(Subject_ID, Timepoint)
  
  # Sample summary for this outcome
  sample_summary <- tibble(
    Outcome = outcome_label,
    N_Rows = nrow(df_sub),
    N_Subjects = n_distinct(df_sub$Subject_ID),
    N_Groups = n_distinct(df_sub$Vaccine_Group),
    Singular_Fit = NA
  )
  
  formula_txt <- paste0(
    outcome_var,
    " ~ Vaccine_Group * Timepoint + Age + Sex + (1 | Subject_ID)"
  )
  
  model_fit <- lmer(as.formula(formula_txt), data = df_sub)
  
  singular_flag <- isSingular(model_fit, tol = 1e-5)
  sample_summary$Singular_Fit <- singular_flag
  
  # 1) Type III ANOVA
  anova_res <- as.data.frame(anova(model_fit, type = 3))
  anova_res$Effect <- rownames(anova_res)
  rownames(anova_res) <- NULL
  
  anova_res <- anova_res %>%
    mutate(
      Outcome = outcome_label,
      Singular_Fit = singular_flag
    ) %>%
    relocate(Outcome, Effect, Singular_Fit)
  
  # 2) Between-group comparisons within each timepoint (Tukey)
  emm_group <- emmeans(model_fit, ~ Vaccine_Group | Timepoint)
  
  group_pairwise_raw <- summary(
    contrast(emm_group, method = "pairwise", by = "Timepoint", adjust = "tukey"),
    infer = c(TRUE, TRUE)
  ) %>%
    as.data.frame()
  
  group_pairwise <- group_pairwise_raw %>%
    mutate(
      contrast = as.character(contrast),
      Timepoint = as.character(Timepoint),
      Outcome = outcome_label,
      Comparison = make_contrast_label(Timepoint, contrast),
      Estimate_95CI = format_ci(estimate, lower.CL, upper.CL),
      P_Value = format_p(p.value)
    ) %>%
    select(
      Outcome, Timepoint, Comparison,
      estimate, SE, df, lower.CL, upper.CL, t.ratio, p.value,
      Estimate_95CI, P_Value
    )
  
  # 3) Within-group longitudinal comparisons: T1 vs T2 (Bonferroni)
  emm_time <- emmeans(model_fit, ~ Timepoint | Vaccine_Group)
  
  time_pairwise_raw <- summary(
    contrast(emm_time, method = "pairwise", by = "Vaccine_Group", adjust = "bonferroni"),
    infer = c(TRUE, TRUE)
  ) %>%
    as.data.frame()
  
  time_pairwise <- time_pairwise_raw %>%
    mutate(
      contrast = as.character(contrast),
      Vaccine_Group = as.character(Vaccine_Group),
      Outcome = outcome_label,
      Estimate_95CI = format_ci(estimate, lower.CL, upper.CL),
      P_Value = format_p(p.value)
    ) %>%
    select(
      Outcome, Vaccine_Group, contrast,
      estimate, SE, df, lower.CL, upper.CL, t.ratio, p.value,
      Estimate_95CI, P_Value
    )
  
  list(
    model = model_fit,
    anova = anova_res,
    group_pairwise = group_pairwise,
    time_pairwise = time_pairwise,
    data_used = df_sub,
    sample_summary = sample_summary
  )
}

############################################################
# 8. Run analyses for the three RBD outcomes
############################################################

res_wt <- run_mixed_model(df_model, "RBD_WT_num", "RBD_WT")
res_delta <- run_mixed_model(df_model, "RBD_Delta_num", "RBD_Delta")
res_ba5 <- run_mixed_model(df_model, "RBD_BA5_num", "RBD_BA5")

############################################################
# 9. Combine results
############################################################

anova_all <- bind_rows(
  res_wt$anova,
  res_delta$anova,
  res_ba5$anova
)

group_pairwise_all <- bind_rows(
  res_wt$group_pairwise,
  res_delta$group_pairwise,
  res_ba5$group_pairwise
)

time_pairwise_all <- bind_rows(
  res_wt$time_pairwise,
  res_delta$time_pairwise,
  res_ba5$time_pairwise
)

sample_summary_all <- bind_rows(
  res_wt$sample_summary,
  res_delta$sample_summary,
  res_ba5$sample_summary
)

############################################################
# 10. Export results
############################################################

write_csv(anova_all, file.path(output_dir, "all_markers_anova_results.csv"))
write_csv(group_pairwise_all, file.path(output_dir, "all_markers_group_pairwise_results.csv"))
write_csv(time_pairwise_all, file.path(output_dir, "all_markers_time_pairwise_results.csv"))
write_csv(sample_summary_all, file.path(output_dir, "all_markers_sample_summary.csv"))

# Export analysis datasets for reproducibility
write_csv(res_wt$data_used, file.path(output_dir, "analysis_dataset_RBD_WT.csv"))
write_csv(res_delta$data_used, file.path(output_dir, "analysis_dataset_RBD_Delta.csv"))
write_csv(res_ba5$data_used, file.path(output_dir, "analysis_dataset_RBD_BA5.csv"))

# Save model summaries
capture.output(summary(res_wt$model),    file = file.path(output_dir, "model_summary_RBD_WT.txt"))
capture.output(summary(res_delta$model), file = file.path(output_dir, "model_summary_RBD_Delta.txt"))
capture.output(summary(res_ba5$model),   file = file.path(output_dir, "model_summary_RBD_BA5.txt"))

# Save session information
capture.output(sessionInfo(), file = file.path(output_dir, "sessionInfo.txt"))

############################################################
# 11. Console output
############################################################

message("Analysis completed successfully.")
message("Results written to: ", normalizePath(output_dir))

print(timepoint_summary)
print(missing_summary)
print(sample_summary_all)
print(anova_all)
print(group_pairwise_all)
print(time_pairwise_all)
