# Supplementary material for: Real-world immune dynamics following COVID-19 vaccination and breakthrough infection: a paired-sample study in Zhejiang Province, China
Source: Front Immunol. 2026 Mar 31;17:1801564. doi: 10.3389/fimmu.2026.1801564 (PMC13077751; doi:10.3389/fimmu.2026.1801564)
Supplement: Supplementary file 1 [file DataSheet1.zip › Supplementary materials/Analysis_Code/Analysis_RBD_Score_Cytokine_Association_T1_T2.R]

############################################################
# Publication-ready cross-sectional association analysis
# between RBD_score and serum cytokines at T1 and T2
#
# IMPORTANT:
# 1) RBD_WT, RBD_Delta, and RBD_BA.5 in the input file are
#    assumed to already be log10-transformed.
# 2) Cytokine values in the input file are assumed to already
#    be log10(x + 0.01)-transformed.
# 3) Therefore, NO additional transformation is applied here.
#
# T1 model:
#   cytokine_z ~ RBD_score_std + Vaccine_Group + Age + Sex + Days_Since_Vax
#
# T2 model:
#   cytokine_z ~ RBD_score_std + Vaccine_Group + Age + Sex + Days_T1_T2
#
# q values:
#   Benjamini-Hochberg FDR-adjusted within each timepoint
#   across 8 cytokine tests
############################################################

suppressPackageStartupMessages({
  library(readxl)
  library(readr)
  library(dplyr)
  library(tidyr)
  library(stringr)
  library(tibble)
})

# ------------------------------------------------------------
# 1. Input and output
# ------------------------------------------------------------
input_file <- "input_data.xlsx"   # please update the file name/path as needed
output_dir <- "rbdscore_cytokine_association_results"
dir.create(output_dir, showWarnings = FALSE, recursive = TRUE)

# ------------------------------------------------------------
# 2. Read data
# ------------------------------------------------------------
read_input_data <- function(path) {
  if (!file.exists(path)) {
    stop(paste0("Input file not found: ", path))
  }
  
  if (grepl("\\.csv$", path, ignore.case = TRUE)) {
    dat <- read_csv(path, show_col_types = FALSE)
  } else if (grepl("\\.xlsx$|\\.xls$", path, ignore.case = TRUE)) {
    dat <- read_excel(path, sheet = 1)
  } else {
    stop("Unsupported file format. Please provide a csv, xlsx, or xls file.")
  }
  
  dat
}

raw_data <- read_input_data(input_file)

# ------------------------------------------------------------
# 3. Settings
# ------------------------------------------------------------
rbd_cols <- c("RBD_WT", "RBD_Delta", "RBD_BA.5")
cytokines <- c("IL-2", "IL-4", "IL-5", "IL-6", "IL-10", "IL-13", "IFN-γ", "TNF-α")

timepoints <- c("T1", "T2")

# Adjust this if your interval column has a different name
interval_col_t2 <- "Days_T1_T2"

required_cols <- c(
  "Vaccine_Group", "Timepoint", "Age", "Sex", "Days_Since_Vax", interval_col_t2,
  rbd_cols, cytokines
)

missing_cols <- setdiff(required_cols, names(raw_data))
if (length(missing_cols) > 0) {
  stop(
    "The following required columns are missing from the input data: ",
    paste(missing_cols, collapse = ", ")
  )
}

# ------------------------------------------------------------
# 4. Helper functions
# ------------------------------------------------------------
z_score <- function(x) {
  x <- suppressWarnings(as.numeric(x))
  s <- sd(x, na.rm = TRUE)
  m <- mean(x, na.rm = TRUE)
  
  if (is.na(s) || s == 0) {
    return(rep(NA_real_, length(x)))
  }
  
  (x - m) / s
}

format_p <- function(p) {
  case_when(
    is.na(p)   ~ NA_character_,
    p < 0.001  ~ "<0.001",
    TRUE       ~ sprintf("%.3f", p)
  )
}

format_q <- function(q) {
  case_when(
    is.na(q)   ~ NA_character_,
    q < 0.001  ~ "<0.001",
    TRUE       ~ sprintf("%.3f", q)
  )
}

format_ci <- function(low, high, digits = 3) {
  sprintf(
    paste0("%.", digits, "f, %.", digits, "f"),
    low, high
  )
}

make_safe_name <- function(x) {
  y <- suppressWarnings(iconv(x, to = "ASCII//TRANSLIT"))
  if (is.na(y)) y <- x
  y <- gsub("[^A-Za-z0-9]+", "_", y)
  y <- gsub("_+", "_", y)
  y <- gsub("^_|_$", "", y)
  y
}

# ------------------------------------------------------------
# 5. Build timepoint-specific analysis data
# ------------------------------------------------------------
build_timepoint_data <- function(data, tp, rbd_cols, cytokines, interval_col_t2) {
  df_tp <- data %>%
    filter(Timepoint == tp) %>%
    mutate(
      Vaccine_Group = factor(Vaccine_Group),
      Sex = factor(Sex),
      Age = suppressWarnings(as.numeric(Age)),
      Days_Since_Vax = suppressWarnings(as.numeric(Days_Since_Vax)),
      Days_T1_T2 = suppressWarnings(as.numeric(.data[[interval_col_t2]])),
      RBD_WT_num    = suppressWarnings(as.numeric(.data[[rbd_cols[1]]])),
      RBD_Delta_num = suppressWarnings(as.numeric(.data[[rbd_cols[2]]])),
      RBD_BA5_num   = suppressWarnings(as.numeric(.data[[rbd_cols[3]]]))
    )
  
  # RBD score = mean of within-timepoint z-scores
  df_tp <- df_tp %>%
    mutate(
      RBD_WT_z    = z_score(RBD_WT_num),
      RBD_Delta_z = z_score(RBD_Delta_num),
      RBD_BA5_z   = z_score(RBD_BA5_num),
      RBD_score   = rowMeans(
        cbind(RBD_WT_z, RBD_Delta_z, RBD_BA5_z),
        na.rm = FALSE
      )
    )
  
  # To obtain a standardized beta for the composite predictor,
  # re-standardize the composite within timepoint.
  df_tp <- df_tp %>%
    mutate(
      RBD_score_std = z_score(RBD_score)
    )
  
  # Add cytokine z-scores within timepoint
  for (cyto in cytokines) {
    cyto_num <- suppressWarnings(as.numeric(df_tp[[cyto]]))
    df_tp[[paste0(make_safe_name(cyto), "_z")]] <- z_score(cyto_num)
  }
  
  df_tp
}

# ------------------------------------------------------------
# 6. Single cytokine model function
# ------------------------------------------------------------
run_single_model <- function(df_tp, tp, cyto, interval_col_t2) {
  cyto_z_col <- paste0(make_safe_name(cyto), "_z")
  
  if (!cyto_z_col %in% names(df_tp)) {
    return(NULL)
  }
  
  if (tp == "T1") {
    model_df <- df_tp %>%
      transmute(
        cytokine_z = .data[[cyto_z_col]],
        RBD_score_std = RBD_score_std,
        Vaccine_Group = Vaccine_Group,
        Age = Age,
        Sex = Sex,
        Days_Since_Vax = Days_Since_Vax
      ) %>%
      filter(
        !is.na(cytokine_z),
        is.finite(cytokine_z),
        !is.na(RBD_score_std),
        is.finite(RBD_score_std),
        !is.na(Vaccine_Group),
        !is.na(Age),
        is.finite(Age),
        !is.na(Sex),
        !is.na(Days_Since_Vax),
        is.finite(Days_Since_Vax)
      )
    
    if (nrow(model_df) < 5) return(NULL)
    
    fit <- lm(
      cytokine_z ~ RBD_score_std + Vaccine_Group + Age + Sex + Days_Since_Vax,
      data = model_df
    )
    
    coef_name <- "RBD_score_std"
  }
  
  if (tp == "T2") {
    model_df <- df_tp %>%
      transmute(
        cytokine_z = .data[[cyto_z_col]],
        RBD_score_std = RBD_score_std,
        Vaccine_Group = Vaccine_Group,
        Age = Age,
        Sex = Sex,
        Days_T1_T2 = Days_T1_T2
      ) %>%
      filter(
        !is.na(cytokine_z),
        is.finite(cytokine_z),
        !is.na(RBD_score_std),
        is.finite(RBD_score_std),
        !is.na(Vaccine_Group),
        !is.na(Age),
        is.finite(Age),
        !is.na(Sex),
        !is.na(Days_T1_T2),
        is.finite(Days_T1_T2)
      )
    
    if (nrow(model_df) < 5) return(NULL)
    
    fit <- lm(
      cytokine_z ~ RBD_score_std + Vaccine_Group + Age + Sex + Days_T1_T2,
      data = model_df
    )
    
    coef_name <- "RBD_score_std"
  }
  
  coef_tab <- summary(fit)$coefficients
  
  if (!coef_name %in% rownames(coef_tab)) {
    return(NULL)
  }
  
  beta <- unname(coef_tab[coef_name, "Estimate"])
  p_val <- unname(coef_tab[coef_name, "Pr(>|t|)"])
  ci <- confint(fit, parm = coef_name, level = 0.95)
  
  tibble(
    Cytokine = cyto,
    Timepoint = tp,
    beta_num = beta,
    ci_low = ci[1],
    ci_high = ci[2],
    p_num = p_val,
    N = nrow(model_df)
  )
}

# ------------------------------------------------------------
# 7. Run all models
# ------------------------------------------------------------
results_all <- list()
model_counter <- 1

for (tp in timepoints) {
  df_tp <- build_timepoint_data(
    data = raw_data,
    tp = tp,
    rbd_cols = rbd_cols,
    cytokines = cytokines,
    interval_col_t2 = interval_col_t2
  )
  
  # Save timepoint-specific processed data
  write_csv(
    df_tp,
    file.path(output_dir, paste0("processed_data_", tp, ".csv"))
  )
  
  for (cyto in cytokines) {
    res <- run_single_model(
      df_tp = df_tp,
      tp = tp,
      cyto = cyto,
      interval_col_t2 = interval_col_t2
    )
    
    if (!is.null(res)) {
      results_all[[model_counter]] <- res
      model_counter <- model_counter + 1
    }
  }
}

results_df <- bind_rows(results_all)

# ------------------------------------------------------------
# 8. BH-FDR within each timepoint across 8 tests
# ------------------------------------------------------------
results_df <- results_df %>%
  group_by(Timepoint) %>%
  mutate(
    q_num = p.adjust(p_num, method = "BH")
  ) %>%
  ungroup()

# ------------------------------------------------------------
# 9. Format publication-ready output
# ------------------------------------------------------------
supp_table8_11 <- results_df %>%
  transmute(
    Cytokine = Cytokine,
    Timepoint = Timepoint,
    `β` = round(beta_num, 3),
    `95% CI` = format_ci(ci_low, ci_high, digits = 3),
    `P value` = format_p(p_num),
    `q value` = format_q(q_num),
    N = N
  )

write_csv(
  supp_table8_11,
  file.path(output_dir, "Supplementary_Table8_11_source.csv")
)

# ------------------------------------------------------------
# 10. Save numeric source table
# ------------------------------------------------------------
numeric_source <- results_df %>%
  transmute(
    Cytokine,
    Timepoint,
    beta_num,
    ci_low,
    ci_high,
    p_num,
    q_num,
    N
  )

write_csv(
  numeric_source,
  file.path(output_dir, "Supplementary_Table8_11_numeric_source.csv")
)

# ------------------------------------------------------------
# 11. Reproducibility information
# ------------------------------------------------------------
writeLines(
  capture.output(sessionInfo()),
  con = file.path(output_dir, "sessionInfo.txt")
)

# ------------------------------------------------------------
# 12. Console summary
# ------------------------------------------------------------
cat("\n====================================================\n")
cat("Completed: covariate-adjusted association analysis between RBD_score and cytokines\n")
cat("RBD inputs were assumed to already be log10-transformed.\n")
cat("Cytokine inputs were assumed to already be log10(x + 0.01)-transformed.\n")
cat("No additional transformation was applied.\n")
cat("T1 model: cytokine_z ~ RBD_score_std + Vaccine_Group + Age + Sex + Days_Since_Vax\n")
cat("T2 model: cytokine_z ~ RBD_score_std + Vaccine_Group + Age + Sex + Days_T1_T2\n")
cat("q values were Benjamini-Hochberg adjusted within each timepoint across 8 cytokines.\n")
cat("Outputs written to: ", output_dir, "\n", sep = "")
cat("====================================================\n\n")

print(supp_table11)
