# Supplementary material for: Real-world immune dynamics following COVID-19 vaccination and breakthrough infection: a paired-sample study in Zhejiang Province, China
Source: Front Immunol. 2026 Mar 31;17:1801564. doi: 10.3389/fimmu.2026.1801564 (PMC13077751; doi:10.3389/fimmu.2026.1801564)
Supplement: Supplementary file 1 [file DataSheet1.zip › Supplementary materials/Analysis_Code/Analysis_RBD_WT_Age_Marginal_Effect.R]

# =========================================================
# Marginal effect plot of Age on RBD_WT by Timepoint
#
# Model:
#   z_WT ~ Vaccine_Group * Timepoint + Age * Timepoint + Sex + (1 | Subject_ID)
#
# Outputs:
#   1. Side-by-side marginal effect figure (TIFF)
#   2. Age slope summary table (CSV)
#   3. Model ANOVA table (CSV)
# =========================================================

# -----------------------------
# 0. Load required packages
# -----------------------------
required_pkgs <- c(
  "readxl", "dplyr", "ggplot2", "lme4", "lmerTest",
  "emmeans", "ggeffects", "patchwork", "readr", "tibble"
)

missing_pkgs <- required_pkgs[!sapply(required_pkgs, requireNamespace, quietly = TRUE)]
if (length(missing_pkgs) > 0) {
  stop(
    "The following packages are required but not installed: ",
    paste(missing_pkgs, collapse = ", "),
    "\nPlease install them before running this script."
  )
}

library(readxl)
library(dplyr)
library(ggplot2)
library(lme4)
library(lmerTest)
library(emmeans)
library(ggeffects)
library(patchwork)
library(readr)
library(tibble)
library(marginaleffects)

theme_set(
  theme_bw(base_size = 14) +
    theme(panel.grid = element_blank())
)

# -----------------------------
# 1. User-defined settings
# -----------------------------
input_file <- "input_data.xlsx"   # please update the file name/path as needed
output_dir <- "results"
dir.create(output_dir, showWarnings = FALSE, recursive = TRUE)

figure_file <- file.path(output_dir, "Figure_RBD_WT_Age_Marginal_Effect.tiff")
slope_file  <- file.path(output_dir, "Table_RBD_WT_Age_Slopes.csv")
anova_file  <- file.path(output_dir, "Table_RBD_WT_Age_Model_ANOVA.csv")

# -----------------------------
# 2. Helper functions
# -----------------------------
check_required_columns <- function(data, required_cols) {
  missing_cols <- setdiff(required_cols, colnames(data))
  if (length(missing_cols) > 0) {
    stop("Missing required columns: ", paste(missing_cols, collapse = ", "))
  }
}

fmt_p <- function(p) {
  ifelse(is.na(p), "NA", ifelse(p < 0.001, "< 0.001", sprintf("= %.3f", p)))
}

fmt_beta <- function(b, l, h) {
  sprintf("%.3f [%.3f, %.3f]", b, l, h)
}

extract_interaction_p <- function(anova_df) {
  row_candidates <- rownames(anova_df)
  idx <- grep("Age:Timepoint|Timepoint:Age", row_candidates)
  
  if (length(idx) == 0) {
    return(NA_real_)
  }
  
  p_col <- grep("Pr\\(>F\\)|p.value|p-value", colnames(anova_df), value = TRUE)
  if (length(p_col) == 0) {
    return(NA_real_)
  }
  
  as.numeric(anova_df[idx[1], p_col[1]])
}

# -----------------------------
# 3. Read and clean data
# -----------------------------
if (!file.exists(input_file)) {
  stop("Input file not found: ", input_file)
}

raw_data <- read_excel(input_file)

required_cols <- c("Subject_ID", "Timepoint", "Age", "Sex", "Vaccine_Group", "RBD_WT")
check_required_columns(raw_data, required_cols)

df_wt <- raw_data %>%
  filter(Timepoint %in% c("T1", "T2")) %>%
  mutate(
    RBD_WT = suppressWarnings(as.numeric(RBD_WT)),
    Age = suppressWarnings(as.numeric(Age)),
    Subject_ID = as.factor(Subject_ID),
    Sex = as.factor(Sex),
    Vaccine_Group = as.factor(Vaccine_Group),
    Timepoint = factor(Timepoint, levels = c("T1", "T2"))
  ) %>%
  filter(
    !is.na(RBD_WT),
    !is.na(Age),
    !is.na(Sex),
    !is.na(Vaccine_Group),
    !is.na(Subject_ID),
    !is.na(Timepoint)
  ) %>%
  mutate(
    # Global Z-score across included T1/T2 observations
    z_WT = as.numeric(scale(RBD_WT))
  )

if (nrow(df_wt) == 0) {
  stop("No valid observations remain after filtering.")
}

if (n_distinct(df_wt$Timepoint) < 2) {
  stop("Both T1 and T2 are required for the Age × Timepoint interaction analysis.")
}

# -----------------------------
# 4. Fit linear mixed model
# -----------------------------
lmm_model <- lmer(
  z_WT ~ Vaccine_Group * Timepoint + Age * Timepoint + Sex + (1 | Subject_ID),
  data = df_wt,
  control = lmerControl(optimizer = "bobyqa")
)

# -----------------------------
# 5. Extract Age slopes within each timepoint
# -----------------------------
emm_trends <- emtrends(lmm_model, specs = ~ Timepoint, var = "Age")
slope_df <- as.data.frame(summary(emm_trends, infer = c(TRUE, TRUE)))

# Standardize column names
trend_col <- names(slope_df)[grepl("trend", names(slope_df)) | names(slope_df) == "estimate"]
if (length(trend_col) == 0) {
  stop("Could not identify the slope column in emtrends output.")
}
names(slope_df)[names(slope_df) == trend_col[1]] <- "slope"

names(slope_df)[names(slope_df) %in% c("lower.CL", "asymp.LCL")] <- "conf.low"
names(slope_df)[names(slope_df) %in% c("upper.CL", "asymp.UCL")] <- "conf.high"

if (!all(c("Timepoint", "slope", "conf.low", "conf.high", "p.value") %in% names(slope_df))) {
  stop("Slope summary table is missing required columns.")
}

slope_results <- slope_df %>%
  mutate(
    Beta_per_10y = slope * 10,
    CI_Low_per_10y = conf.low * 10,
    CI_High_per_10y = conf.high * 10
  ) %>%
  select(
    Timepoint,
    slope,
    conf.low,
    conf.high,
    Beta_per_10y,
    CI_Low_per_10y,
    CI_High_per_10y,
    SE = SE,
    df,
    t.ratio,
    p.value
  )

write_csv(slope_results, slope_file)

# -----------------------------
# 6. Extract interaction P value from ANOVA
# -----------------------------
anova_res <- anova(lmm_model)
anova_table <- as.data.frame(anova_res) %>%
  tibble::rownames_to_column("Term")
write_csv(anova_table, anova_file)

p_interaction <- extract_interaction_p(anova_res)

# -----------------------------
# 7. Build report text
# -----------------------------
t1_res <- slope_results %>% filter(Timepoint == "T1")
t2_res <- slope_results %>% filter(Timepoint == "T2")

if (nrow(t1_res) != 1 || nrow(t2_res) != 1) {
  stop("Failed to extract unique slope estimates for T1 and T2.")
}

stats_text <- paste0(
  "Age Effect (per 10 years)\n\n",
  "\u2022 T1: \u03b2 = ",
  fmt_beta(t1_res$Beta_per_10y, t1_res$CI_Low_per_10y, t1_res$CI_High_per_10y),
  "\n  P ", fmt_p(t1_res$p.value),
  "\n\n",
  "\u2022 T2: \u03b2 = ",
  fmt_beta(t2_res$Beta_per_10y, t2_res$CI_Low_per_10y, t2_res$CI_High_per_10y),
  "\n  P ", fmt_p(t2_res$p.value),
  "\n\n",
  "Interaction (Age \u00d7 Timepoint)\n",
  "P ", fmt_p(p_interaction),
  "\n(adjusted for vaccine group, sex,\nrandom intercept for subject)"
)

cat("\n================ Statistical Summary ================\n")
cat(stats_text)
cat("\n=====================================================\n")

# -----------------------------
# 8. Build marginal predictions with 95% CI
# -----------------------------
pred_df <- ggeffects::predict_response(
  lmm_model,
  terms = c("Age [all]", "Timepoint"),
  margin = "empirical"
)

# Optional: check prediction data
print(head(pred_df))
print(table(pred_df$group, useNA = "ifany"))

# -----------------------------
# 9. Main plot
# -----------------------------
p_main <- ggplot() +
  geom_ribbon(
    data = pred_df,
    aes(x = x, ymin = conf.low, ymax = conf.high, fill = group, group = group),
    alpha = 0.30,
    color = NA,
    inherit.aes = FALSE
  ) +
  geom_point(
    data = df_wt,
    aes(x = Age, y = z_WT, color = Timepoint),
    alpha = 0.18,
    size = 1.5
  ) +
  geom_line(
    data = pred_df,
    aes(x = x, y = predicted, color = group, group = group),
    linewidth = 1.5,
    inherit.aes = FALSE
  ) +
  scale_color_manual(
    values = c("T1" = "#BC3C29", "T2" = "#0072B5"),
    breaks = c("T1", "T2")
  ) +
  scale_fill_manual(
    values = c("T1" = "#E7B8AE", "T2" = "#9ECAE1"),
    breaks = c("T1", "T2")
  ) +
  labs(
    title = "Age effect on RBD-WT IgG by timepoint",
    subtitle = "Population-level marginal predictions from LMM, averaged over Vaccine_Group and Sex",
    x = "Age (years)",
    y = "Predicted RBD_WT (z-score)",
    color = "Timepoint",
    fill = "Timepoint"
  ) +
  theme_bw(base_size = 14) +
  theme(
    panel.grid = element_blank(),
    legend.position = "top",
    plot.title = element_text(face = "bold"),
    plot.subtitle = element_text(size = 10.5, color = "gray40")
  )

# -----------------------------
# 10. Text panel
# -----------------------------
p_text <- ggplot() +
  annotate(
    "text",
    x = 0,
    y = 1,
    label = stats_text,
    hjust = 0,
    vjust = 1,
    size = 4,
    lineheight = 1.2,
    family = "sans"
  ) +
  xlim(0, 1) +
  ylim(0, 1) +
  theme_void()

# -----------------------------
# 11. Combine and save
# -----------------------------
final_plot <- p_main + p_text + plot_layout(widths = c(3.4, 1.3))

ggsave(
  filename = figure_file,
  plot = final_plot,
  width = 10,
  height = 6,
  dpi = 300,
  compression = "lzw"
)

print(final_plot)


message("========================================================")
message("Analysis completed.")
message("Figure saved to: ", normalizePath(figure_file))
message("Slope table saved to: ", normalizePath(slope_file))
message("ANOVA table saved to: ", normalizePath(anova_file))
message("========================================================")
