# Supplementary material for: Real-world immune dynamics following COVID-19 vaccination and breakthrough infection: a paired-sample study in Zhejiang Province, China
Source: Front Immunol. 2026 Mar 31;17:1801564. doi: 10.3389/fimmu.2026.1801564 (PMC13077751; doi:10.3389/fimmu.2026.1801564)
Supplement: Supplementary file 1 [file DataSheet1.zip › Supplementary materials/Analysis_Code/Analysis_Sampling_Interval_Check.R]

# =========================================================
# Sampling-interval check:
# Days between T1 and T2 by T2-LQ status
#
# T2-LQ definition:
# - Immune_Index is calculated from 11 immune markers at T2
# - For each marker, residual percentile ranks are obtained from:
#     marker ~ Vaccine_Group + Age + Sex + Days_T1_T2
# - Immune_Index = mean percentile rank across all 11 markers
# - T2-LQ is defined as the lowest quartile of Immune_Index
#
# Input data status:
# - cytokines are already transformed as log10(x + 0.01)
# - RBD markers are already transformed as log10(x)
# No additional log transformation is applied in this script.
# =========================================================

# -----------------------------
# 0. Load required packages
# -----------------------------
required_pkgs <- c("readxl", "dplyr", "ggplot2", "readr", "tibble")

missing_pkgs <- required_pkgs[!sapply(required_pkgs, requireNamespace, quietly = TRUE)]
if (length(missing_pkgs) > 0) {
  stop(
    "Missing required packages: ",
    paste(missing_pkgs, collapse = ", "),
    "\nPlease install them before running this script."
  )
}

library(readxl)
library(dplyr)
library(ggplot2)
library(readr)
library(tibble)

# -----------------------------
# 1. User-defined settings
# -----------------------------
input_file <- "input_data.xlsx"   # please update the file name/path as needed
output_dir <- "results"
dir.create(output_dir, showWarnings = FALSE, recursive = TRUE)

immune_vars <- c(
  "RBD_WT", "RBD_Delta", "RBD_BA.5",
  "IL-2", "IL-4", "IL-5", "IL-6", "IL-10", "IL-13", "IFN-γ", "TNF-α"
)

covariates <- c("Vaccine_Group", "Age", "Sex", "Days_T1_T2")

subject_output_file <- file.path(output_dir, "SamplingInterval_SubjectLevel.csv")
summary_output_file <- file.path(output_dir, "SamplingInterval_GroupSummary.csv")
figure_output_file  <- file.path(output_dir, "SamplingInterval_Check_T2LQ.tiff")

# -----------------------------
# 2. Helper function
# -----------------------------
check_required_columns <- function(data, required_cols) {
  missing_cols <- setdiff(required_cols, colnames(data))
  if (length(missing_cols) > 0) {
    stop("Missing required columns: ", paste(missing_cols, collapse = ", "))
  }
}

# -----------------------------
# 3. Read and clean data
# -----------------------------
if (!file.exists(input_file)) {
  stop("Input file not found: ", input_file)
}

raw_data <- read_excel(input_file)

required_cols <- c("Subject_ID", "Timepoint", covariates, immune_vars)
check_required_columns(raw_data, required_cols)

t2_data <- raw_data %>%
  filter(Timepoint == "T2") %>%
  mutate(
    Subject_ID = as.character(Subject_ID),
    across(all_of(immune_vars), ~ suppressWarnings(as.numeric(.x))),
    Age = suppressWarnings(as.numeric(Age)),
    Days_T1_T2 = suppressWarnings(as.numeric(Days_T1_T2)),
    Vaccine_Group = factor(Vaccine_Group),
    Sex = factor(Sex)
  ) %>%
  filter(if_all(all_of(c("Subject_ID", covariates, immune_vars)), ~ !is.na(.x)))

if (nrow(t2_data) == 0) {
  stop("No complete T2 observations remain after filtering.")
}

# -----------------------------
# 4. Build manuscript-consistent T2-LQ
# -----------------------------
rank_df <- t2_data %>% select(Subject_ID)

for (var in immune_vars) {
  fit <- lm(
    formula = as.formula(
      paste0("`", var, "` ~ ", paste(covariates, collapse = " + "))
    ),
    data = t2_data
  )
  rank_df[[paste0(var, "_pct")]] <- dplyr::percent_rank(residuals(fit))
}

plot_df <- t2_data %>%
  left_join(rank_df, by = "Subject_ID") %>%
  rowwise() %>%
  mutate(
    Immune_Index = mean(c_across(ends_with("_pct")), na.rm = TRUE)
  ) %>%
  ungroup()

cutoff_q25 <- quantile(plot_df$Immune_Index, probs = 0.25, na.rm = TRUE)

plot_df <- plot_df %>%
  mutate(
    T2_LQ_Status = if_else(Immune_Index <= cutoff_q25, "T2-LQ", "Non-LQ"),
    T2_LQ_Status = factor(T2_LQ_Status, levels = c("Non-LQ", "T2-LQ"))
  )

write_csv(plot_df, subject_output_file)

# -----------------------------
# 5. Group summary
# -----------------------------
summary_table <- plot_df %>%
  group_by(T2_LQ_Status) %>%
  summarise(
    N = n(),
    Mean_Days = mean(Days_T1_T2, na.rm = TRUE),
    SD_Days = sd(Days_T1_T2, na.rm = TRUE),
    Median_Days = median(Days_T1_T2, na.rm = TRUE),
    IQR_Low = quantile(Days_T1_T2, 0.25, na.rm = TRUE),
    IQR_High = quantile(Days_T1_T2, 0.75, na.rm = TRUE),
    .groups = "drop"
  )

write_csv(summary_table, summary_output_file)
print(summary_table)

# Optional descriptive test
wilcox_p <- wilcox.test(Days_T1_T2 ~ T2_LQ_Status, data = plot_df)$p.value
message("Wilcoxon P value (descriptive only): ", sprintf("%.3f", wilcox_p))

# -----------------------------
# 6. Plot
# -----------------------------
y_top <- max(plot_df$Days_T1_T2, na.rm = TRUE)
y_range <- diff(range(plot_df$Days_T1_T2, na.rm = TRUE))
if (!is.finite(y_range) || y_range == 0) y_range <- 1

p_interval <- ggplot(plot_df, aes(x = T2_LQ_Status, y = Days_T1_T2)) +
  geom_violin(trim = FALSE, fill = "#f0f0f0", color = NA, alpha = 0.6) +
  geom_boxplot(width = 0.18, outlier.shape = NA, fill = "white", color = "black") +
  geom_jitter(
    aes(color = T2_LQ_Status),
    width = 0.10,
    size = 2.2,
    alpha = 0.75
  ) +
  scale_color_manual(
    values = c("Non-LQ" = "#2878b5", "T2-LQ" = "#d7191c")
  ) +
  scale_x_discrete(
    labels = c("Non-LQ" = "Non-LQ", "T2-LQ" = "T2-LQ (lowest quartile)")
  ) +
  labs(
    title = "Sampling-interval check",
    subtitle = "Days between T1 and T2 by T2-LQ status",
    x = NULL,
    y = "Days between T1 and T2",
    caption = paste0(
      "T2-LQ is based on the 11-marker immune index. ",
      "Days_T1_T2 was included as a covariate during index construction."
    )
  ) +
  coord_cartesian(ylim = c(min(plot_df$Days_T1_T2, na.rm = TRUE), y_top + 0.08 * y_range)) +
  theme_classic(base_size = 14) +
  theme(
    legend.position = "none",
    plot.title = element_text(face = "bold"),
    plot.subtitle = element_text(color = "gray30"),
    axis.text = element_text(color = "black", size = 12),
    axis.text.x = element_text(face = "bold")
  )

print(p_interval)

ggsave(
  filename = figure_output_file,
  plot = p_interval,
  width = 6.2,
  height = 5.6,
  dpi = 300,
  compression = "lzw"
)

message("========================================================")
message("Sampling-interval check completed.")
message("No additional log transformation was applied.")
message("T2-LQ was defined using the 11-marker immune index.")
message("Figure saved to: ", normalizePath(figure_output_file))
message("========================================================")
