# Supplementary material for: Real-world immune dynamics following COVID-19 vaccination and breakthrough infection: a paired-sample study in Zhejiang Province, China
Source: Front Immunol. 2026 Mar 31;17:1801564. doi: 10.3389/fimmu.2026.1801564 (PMC13077751; doi:10.3389/fimmu.2026.1801564)
Supplement: Supplementary file 1 [file DataSheet1.zip › Supplementary materials/Analysis_Code/Analysis_Sensitivity_Analysis_RP3_Vs_Others.R]

# =========================================================
# Sensitivity analysis for T2-LQ classification:
# alternative reference-group parameterizations
#
# Main T2-LQ definition:
# - Immune_Index is calculated from 11 immune markers at T2
# - For each marker, residual percentile ranks are obtained from:
#     marker ~ Vaccine_Group + Age + Sex + Days_T1_T2
# - Immune_Index = mean percentile rank across all 11 markers
# - T2-LQ is defined as the lowest quartile of Immune_Index
#
# Sensitivity analyses:
# A. Relevel vaccine reference group to RP-3
# B. Pool BTI groups vs infection-only (C-0)
# C. RP-3 vs others
#
# Input data status:
# - cytokines are already transformed as log10(x + 0.01)
# - RBD markers are already transformed as log10(x)
# No additional log transformation is applied in this script.
#
# Note:
# Because T2-LQ is derived from a covariate-adjusted immune index,
# all resulting ORs should be interpreted as descriptive associations.
# =========================================================

# -----------------------------
# 0. Load required packages
# -----------------------------
required_pkgs <- c("readxl", "dplyr", "ggplot2", "broom", "readr", "tibble", "stringr")

missing_pkgs <- required_pkgs[!sapply(required_pkgs, requireNamespace, quietly = TRUE)]
if (length(missing_pkgs) > 0) {
  stop(
    "Missing required packages: ",
    paste(missing_pkgs, collapse = ", "),
    "\nPlease install them before running this script."
  )
}

library(readxl)
library(dplyr)
library(ggplot2)
library(broom)
library(readr)
library(tibble)
library(stringr)

# -----------------------------
# 1. User-defined settings
# -----------------------------
input_file <- "input_data.xlsx"   # please update the file name/path as needed
output_dir <- "results"
dir.create(output_dir, showWarnings = FALSE, recursive = TRUE)

immune_vars <- c(
  "RBD_WT", "RBD_Delta", "RBD_BA.5",
  "IL-2", "IL-4", "IL-5", "IL-6", "IL-10", "IL-13", "IFN-γ", "TNF-α"
)

covariates <- c("Vaccine_Group", "Age", "Sex", "Days_T1_T2")
vaccine_order <- c("C-0", "RA-1", "CV-3", "RP-3")

subject_output_file <- file.path(output_dir, "Sensitivity_T2LQ_SubjectLevel.csv")
main_output_file    <- file.path(output_dir, "Sensitivity_Main_OR_Table.csv")
rp3ref_output_file  <- file.path(output_dir, "Sensitivity_RP3ref_OR_Table.csv")
bti_output_file     <- file.path(output_dir, "Sensitivity_BTI_vs_C0_OR_Table.csv")
rp3bin_output_file  <- file.path(output_dir, "Sensitivity_RP3_vs_Others_OR_Table.csv")

bti_fig_file        <- file.path(output_dir, "Sensitivity_BTI_vs_C0_Forest.tiff")
rp3bin_fig_file     <- file.path(output_dir, "Sensitivity_RP3_vs_Others_Forest.tiff")

# -----------------------------
# 2. Helper functions
# -----------------------------
check_required_columns <- function(data, required_cols) {
  missing_cols <- setdiff(required_cols, colnames(data))
  if (length(missing_cols) > 0) {
    stop("Missing required columns: ", paste(missing_cols, collapse = ", "))
  }
}

fit_or_model <- function(formula_obj, data, label_fun = NULL) {
  fit <- glm(formula_obj, data = data, family = binomial(link = "logit"))
  
  res <- broom::tidy(fit, conf.int = TRUE, exponentiate = TRUE) %>%
    filter(term != "(Intercept)")
  
  if (!is.null(label_fun)) {
    res <- res %>% mutate(term_label = label_fun(term))
  } else {
    res <- res %>% mutate(term_label = term)
  }
  
  res %>%
    mutate(
      p_label = ifelse(p.value < 0.001, "<0.001", sprintf("%.3f", p.value)),
      or_label = sprintf("%.2f (%.2f–%.2f)", estimate, conf.low, conf.high),
      text_label = paste0(or_label, ", p=", p_label)
    )
}

make_forest_plot <- function(plot_data, title_text, subtitle_text, out_file) {
  plot_data <- plot_data %>%
    mutate(
      label_x = pmax(conf.high, estimate) * 1.18,
      term_label = factor(term_label, levels = rev(term_label))
    )
  
  p <- ggplot(plot_data, aes(y = term_label, x = estimate)) +
    geom_vline(xintercept = 1, linetype = "dashed", color = "gray50") +
    geom_errorbarh(
      aes(xmin = conf.low, xmax = conf.high),
      height = 0.2,
      color = "#2c3e50",
      linewidth = 0.8
    ) +
    geom_point(size = 3.5, color = "#e74c3c") +
    geom_text(
      aes(x = label_x, label = text_label),
      hjust = 0,
      size = 3.3,
      color = "black"
    ) +
    scale_x_log10(
      breaks = c(0.25, 0.5, 1, 2, 4, 8),
      labels = c("0.25", "0.5", "1", "2", "4", "8"),
      expand = expansion(mult = c(0.05, 0.45))
    ) +
    coord_cartesian(clip = "off") +
    labs(
      title = title_text,
      subtitle = subtitle_text,
      x = "Odds ratio",
      y = NULL
    ) +
    theme_minimal(base_size = 14) +
    theme(
      panel.grid.minor = element_blank(),
      plot.title = element_text(face = "bold"),
      axis.text.y = element_text(face = "bold", color = "black"),
      plot.margin = margin(10, 90, 10, 10)
    )
  
  print(p)
  
  ggsave(
    filename = out_file,
    plot = p,
    width = 9.5,
    height = 5.5,
    dpi = 300,
    compression = "lzw"
  )
  
  return(p)
}

# -----------------------------
# 3. Read and clean data
# -----------------------------
if (!file.exists(input_file)) {
  stop("Input file not found: ", input_file)
}

raw_data <- read_excel(input_file)

required_cols <- c("Subject_ID", "Timepoint", covariates, immune_vars)
check_required_columns(raw_data, required_cols)

analysis_data <- raw_data %>%
  filter(Timepoint == "T2") %>%
  mutate(
    across(all_of(immune_vars), ~ suppressWarnings(as.numeric(.x))),
    Age = suppressWarnings(as.numeric(Age)),
    Days_T1_T2 = suppressWarnings(as.numeric(Days_T1_T2)),
    Vaccine_Group = factor(Vaccine_Group, levels = vaccine_order),
    Sex = factor(Sex)
  ) %>%
  filter(if_all(all_of(c("Subject_ID", covariates, immune_vars)), ~ !is.na(.x)))

if (nrow(analysis_data) == 0) {
  stop("No complete T2 observations remain after filtering.")
}

cat(">>> Final analysis sample size:", nrow(analysis_data), "\n")

# -----------------------------
# 4. Build Immune_Index and define T2-LQ
# -----------------------------
rank_df <- analysis_data %>% select(Subject_ID)

for (var in immune_vars) {
  fit <- lm(
    formula = as.formula(
      paste0("`", var, "` ~ ", paste(covariates, collapse = " + "))
    ),
    data = analysis_data
  )
  rank_df[[paste0(var, "_pct")]] <- dplyr::percent_rank(residuals(fit))
}

model_data <- analysis_data %>%
  left_join(rank_df, by = "Subject_ID") %>%
  rowwise() %>%
  mutate(
    Immune_Index = mean(c_across(ends_with("_pct")), na.rm = TRUE)
  ) %>%
  ungroup()

cutoff_q25 <- quantile(model_data$Immune_Index, probs = 0.25, na.rm = TRUE)

model_data <- model_data %>%
  mutate(
    Is_T2_LQ = if_else(Immune_Index <= cutoff_q25, 1, 0),
    Age_10 = Age / 10
  )

write_csv(model_data, subject_output_file)

cat(">>> T2-LQ cutoff:", round(cutoff_q25, 4), "\n")
cat(">>> Number of T2-LQ individuals:", sum(model_data$Is_T2_LQ), "\n")

# -----------------------------
# 5. Main model (ref = C-0)
# -----------------------------
main_labels <- function(term) {
  case_when(
    str_detect(term, "^Vaccine_Group") ~ paste0("Vaccine group: ", str_remove(term, "^Vaccine_Group")),
    term == "Age_10" ~ "Age (per 10 years)",
    str_detect(term, "^Sex") ~ paste0("Sex: ", str_remove(term, "^Sex")),
    term == "Days_T1_T2" ~ "Days_T1_T2",
    TRUE ~ term
  )
}

res_main <- fit_or_model(
  formula_obj = Is_T2_LQ ~ Vaccine_Group + Age_10 + Sex + Days_T1_T2,
  data = model_data,
  label_fun = main_labels
)

write_csv(res_main, main_output_file)

# -----------------------------
# 6. Sensitivity A:
#    RP-3 as reference group
# -----------------------------
model_data_rp3ref <- model_data %>%
  mutate(Vaccine_Group = relevel(Vaccine_Group, ref = "RP-3"))

rp3ref_labels <- function(term) {
  case_when(
    str_detect(term, "^Vaccine_Group") ~ paste0("Vaccine group: ", str_remove(term, "^Vaccine_Group"), " vs RP-3"),
    term == "Age_10" ~ "Age (per 10 years)",
    str_detect(term, "^Sex") ~ paste0("Sex: ", str_remove(term, "^Sex")),
    term == "Days_T1_T2" ~ "Days_T1_T2",
    TRUE ~ term
  )
}

res_rp3ref <- fit_or_model(
  formula_obj = Is_T2_LQ ~ Vaccine_Group + Age_10 + Sex + Days_T1_T2,
  data = model_data_rp3ref,
  label_fun = rp3ref_labels
)

write_csv(res_rp3ref, rp3ref_output_file)

cat("\n=== Sensitivity A: RP-3 as reference ===\n")
print(res_rp3ref %>% select(term_label, estimate, conf.low, conf.high, p.value))

# -----------------------------
# 7. Sensitivity B:
#    pooled BTI vs infection-only (C-0)
# -----------------------------
model_data_bti <- model_data %>%
  mutate(
    Group_Type = if_else(Vaccine_Group == "C-0", "Infection-only", "BTI"),
    Group_Type = factor(Group_Type, levels = c("Infection-only", "BTI"))
  )

bti_labels <- function(term) {
  case_when(
    term == "Group_TypeBTI" ~ "BTI (pooled) vs infection-only",
    term == "Age_10" ~ "Age (per 10 years)",
    str_detect(term, "^Sex") ~ paste0("Sex: ", str_remove(term, "^Sex")),
    term == "Days_T1_T2" ~ "Days_T1_T2",
    TRUE ~ term
  )
}

res_bti <- fit_or_model(
  formula_obj = Is_T2_LQ ~ Group_Type + Age_10 + Sex + Days_T1_T2,
  data = model_data_bti,
  label_fun = bti_labels
)

write_csv(res_bti, bti_output_file)

cat("\n=== Sensitivity B: BTI (pooled) vs infection-only ===\n")
print(res_bti %>% select(term_label, estimate, conf.low, conf.high, p.value))

# Forest plot for BTI pooled comparison
make_forest_plot(
  plot_data = res_bti,
  title_text = "Sensitivity analysis: BTI vs infection-only",
  subtitle_text = "Adjusted logistic regression; odds ratios shown on log scale",
  out_file = bti_fig_file
)

# -----------------------------
# 8. Sensitivity C:
#    RP-3 vs others
# -----------------------------
model_data_rp3bin <- model_data %>%
  mutate(
    RP3_Status = if_else(Vaccine_Group == "RP-3", "RP-3", "Others"),
    RP3_Status = factor(RP3_Status, levels = c("Others", "RP-3"))
  )

rp3bin_labels <- function(term) {
  case_when(
    term == "RP3_StatusRP-3" ~ "RP-3 vs others",
    term == "Age_10" ~ "Age (per 10 years)",
    str_detect(term, "^Sex") ~ paste0("Sex: ", str_remove(term, "^Sex")),
    term == "Days_T1_T2" ~ "Days_T1_T2",
    TRUE ~ term
  )
}

res_rp3bin <- fit_or_model(
  formula_obj = Is_T2_LQ ~ RP3_Status + Age_10 + Sex + Days_T1_T2,
  data = model_data_rp3bin,
  label_fun = rp3bin_labels
)

write_csv(res_rp3bin, rp3bin_output_file)

cat("\n=== Sensitivity C: RP-3 vs others ===\n")
print(res_rp3bin %>% select(term_label, estimate, conf.low, conf.high, p.value))

# Forest plot for RP-3 vs others
make_forest_plot(
  plot_data = res_rp3bin,
  title_text = "Sensitivity analysis: RP-3 vs others",
  subtitle_text = "Adjusted logistic regression; odds ratios shown on log scale",
  out_file = rp3bin_fig_file
)

message("========================================================")
message("Sensitivity analyses completed.")
message("No additional log transformation was applied.")
message("Outputs were saved to: ", normalizePath(output_dir))
message("========================================================")
