# Supplementary material for: Real-world immune dynamics following COVID-19 vaccination and breakthrough infection: a paired-sample study in Zhejiang Province, China
Source: Front Immunol. 2026 Mar 31;17:1801564. doi: 10.3389/fimmu.2026.1801564 (PMC13077751; doi:10.3389/fimmu.2026.1801564)
Supplement: Supplementary file 1 [file DataSheet1.zip › Supplementary materials/Analysis_Code/Analysis_Time_Adjusted_Sensitivity.R]

############################################################
# Publication-ready adjusted linear models for
# RBD_WT, RBD_Delta, and RBD_BA.5 at T1 and T2
#
# T1 model:
#   marker_value ~ Group + Age + Sex + Days_Since_Vax
#   - C-0 excluded because Days_Since_Vax is NA for unvaccinated controls
#   - Reference group = RA-1
#
# T2 model:
#   marker_value ~ Group + Age + Sex + Days_T1_T2
#   - CV-2 excluded to match the supplementary-table layout shown
#   - Reference group = C-0
#
# Notes:
# 1) Input marker values are assumed to already be log10-transformed.
# 2) This script outputs adjusted model coefficients
#    (Estimate, 95% CI, P value), not emmeans/Tukey pairwise comparisons.
# 3) This version specifically fixes the group-label display problem.
############################################################

suppressPackageStartupMessages({
  library(readxl)
  library(readr)
  library(dplyr)
  library(stringr)
  library(tibble)
})

# ------------------------------------------------------------
# 1. Input and output
# ------------------------------------------------------------
input_file <- "input_data.xlsx"   # please update the file name/path as needed
output_dir <- "rbd_time_adjusted_model_results"
dir.create(output_dir, showWarnings = FALSE, recursive = TRUE)

# ------------------------------------------------------------
# 2. Read data
# ------------------------------------------------------------
read_input_data <- function(path) {
  if (!file.exists(path)) {
    stop("Input file not found: ", path)
  }
  
  if (grepl("\\.csv$", path, ignore.case = TRUE)) {
    dat <- read_csv(path, show_col_types = FALSE)
  } else if (grepl("\\.xlsx$|\\.xls$", path, ignore.case = TRUE)) {
    dat <- read_excel(path, sheet = 1)
  } else {
    stop("Unsupported file format. Please provide csv/xlsx/xls.")
  }
  
  dat
}

raw_data <- read_input_data(input_file)

# ------------------------------------------------------------
# 3. Markers and model settings
# ------------------------------------------------------------
marker_cols <- c("RBD_BA.5", "RBD_Delta", "RBD_WT")

model_configs <- list(
  T1 = list(
    panel_label = "Panel A: T1 Adjusted Model (Ref=RA-1)",
    ref_group = "RA-1",
    group_levels = c("RA-1", "CV-2", "CV-3", "RP-3"),
    day_var = "Days_Since_Vax",
    exclude_groups = c("C-0")
  ),
  T2 = list(
    panel_label = "Panel B: T2 Adjusted Model (Ref=C-0)",
    ref_group = "C-0",
    group_levels = c("C-0", "CV-3", "RA-1", "RP-3"),
    day_var = "Days_T1_T2",
    exclude_groups = c("CV-2")
  )
)

# ------------------------------------------------------------
# 4. Check required columns
# ------------------------------------------------------------
required_cols <- c(
  "Timepoint", "Vaccine_Group", "Age", "Sex",
  "Days_Since_Vax", "Days_T1_T2", marker_cols
)

missing_cols <- setdiff(required_cols, colnames(raw_data))
if (length(missing_cols) > 0) {
  stop(
    "The following required columns are missing from the input data: ",
    paste(missing_cols, collapse = ", ")
  )
}

# ------------------------------------------------------------
# 5. Helper functions
# ------------------------------------------------------------
safe_filename <- function(x) {
  gsub("[^A-Za-z0-9]+", "_", x)
}

format_p <- function(p) {
  ifelse(
    is.na(p), NA_character_,
    ifelse(p < 0.001, "<0.001", sprintf("%.2f", p))
  )
}

format_ci <- function(est, low, high, digits = 2) {
  sprintf(
    paste0("%.", digits, "f (%.", digits, "f, %.", digits, "f)"),
    est, low, high
  )
}

# ------------------------------------------------------------
# 6. Extract model results
#    This version fixes group-label mapping robustly
# ------------------------------------------------------------
extract_model_results <- function(fit, outcome, timepoint, panel_label, ref_group, group_levels, day_var) {
  coef_df <- as.data.frame(summary(fit)$coefficients)
  coef_df$term <- rownames(coef_df)
  rownames(coef_df) <- NULL
  
  ci_df <- as.data.frame(confint(fit))
  ci_df$term <- rownames(ci_df)
  rownames(ci_df) <- NULL
  
  full_df <- coef_df %>%
    left_join(ci_df, by = "term") %>%
    rename(
      estimate = Estimate,
      std_error = `Std. Error`,
      t_statistic = `t value`,
      p_value = `Pr(>|t|)`,
      conf_low = `2.5 %`,
      conf_high = `97.5 %`
    ) %>%
    mutate(
      Panel = panel_label,
      Outcome = outcome,
      Timepoint = timepoint,
      N = nobs(fit)
    ) %>%
    relocate(Panel, Outcome, Timepoint, term, N)
  
  # Group coefficient rows
  group_term_rows <- full_df %>%
    filter(grepl("^Group", term)) %>%
    mutate(raw_group = sub("^Group", "", term))
  
  non_ref_levels <- group_levels[group_levels != ref_group]
  
  # Try direct matching first
  direct_match_ok <- all(group_term_rows$raw_group %in% non_ref_levels) &&
    nrow(group_term_rows) == length(non_ref_levels)
  
  if (direct_match_ok) {
    group_term_rows <- group_term_rows %>%
      mutate(order_id = match(raw_group, non_ref_levels)) %>%
      arrange(order_id) %>%
      mutate(
        Variable = paste0(raw_group, " vs ", ref_group)
      )
  } else {
    # Fallback: assign labels according to coefficient order
    # This handles weird cases like Group1 / Group2 / Group3
    group_term_rows <- group_term_rows %>%
      mutate(order_id = seq_len(n())) %>%
      arrange(order_id) %>%
      mutate(
        Variable = paste0(non_ref_levels[order_id], " vs ", ref_group)
      )
  }
  
  group_term_rows <- group_term_rows %>%
    mutate(
      `Estimate (95% CI) / N` = format_ci(estimate, conf_low, conf_high),
      `P Value` = format_p(p_value)
    ) %>%
    select(Panel, Outcome, Variable, `Estimate (95% CI) / N`, `P Value`, order_id)
  
  day_row <- full_df %>%
    filter(term == day_var) %>%
    mutate(
      Variable = day_var,
      `Estimate (95% CI) / N` = format_ci(estimate, conf_low, conf_high),
      `P Value` = format_p(p_value),
      order_id = length(non_ref_levels) + 1
    ) %>%
    select(Panel, Outcome, Variable, `Estimate (95% CI) / N`, `P Value`, order_id)
  
  display_df <- bind_rows(group_term_rows, day_row) %>%
    arrange(order_id) %>%
    select(Panel, Outcome, Variable, `Estimate (95% CI) / N`, `P Value`)
  
  list(full = full_df, display = display_df)
}

# ------------------------------------------------------------
# 7. Main analysis function
# ------------------------------------------------------------
analyze_one_marker_one_timepoint <- function(data, marker_col, target_timepoint, config) {
  day_var <- config$day_var
  
  analysis_data <- data %>%
    filter(Timepoint == target_timepoint) %>%
    filter(!Vaccine_Group %in% config$exclude_groups) %>%
    mutate(
      marker_value = suppressWarnings(as.numeric(.data[[marker_col]])),
      Age = suppressWarnings(as.numeric(Age)),
      Sex = factor(Sex),
      Group = factor(as.character(Vaccine_Group), levels = config$group_levels)
    )
  
  analysis_data[[day_var]] <- suppressWarnings(as.numeric(analysis_data[[day_var]]))
  
  analysis_data <- analysis_data %>%
    filter(
      !is.na(marker_value),
      is.finite(marker_value),
      !is.na(Group),
      !is.na(Age),
      is.finite(Age),
      !is.na(Sex),
      !is.na(.data[[day_var]]),
      is.finite(.data[[day_var]])
    ) %>%
    droplevels()
  
  if (nrow(analysis_data) == 0) {
    warning("No valid data available for ", marker_col, " at ", target_timepoint)
    return(NULL)
  }
  
  if (dplyr::n_distinct(analysis_data$Group) < 2) {
    warning("Fewer than two groups available for ", marker_col, " at ", target_timepoint)
    return(NULL)
  }
  
  model_formula <- as.formula(
    paste("marker_value ~ Group + Age + Sex +", day_var)
  )
  
  fit <- tryCatch(
    lm(model_formula, data = analysis_data),
    error = function(e) {
      warning("Model fitting failed for ", marker_col, " at ", target_timepoint, ": ", e$message)
      return(NULL)
    }
  )
  
  if (is.null(fit)) {
    return(NULL)
  }
  
  extracted <- extract_model_results(
    fit = fit,
    outcome = marker_col,
    timepoint = target_timepoint,
    panel_label = config$panel_label,
    ref_group = config$ref_group,
    group_levels = config$group_levels,
    day_var = day_var
  )
  
  list(
    analysis_data = analysis_data,
    model = fit,
    full_results = extracted$full,
    display_results = extracted$display
  )
}

# ------------------------------------------------------------
# 8. Run all analyses
# ------------------------------------------------------------
results_list <- list()

for (tp in names(model_configs)) {
  for (marker in marker_cols) {
    result_key <- paste(tp, marker, sep = "__")
    
    results_list[[result_key]] <- analyze_one_marker_one_timepoint(
      data = raw_data,
      marker_col = marker,
      target_timepoint = tp,
      config = model_configs[[tp]]
    )
  }
}

# ------------------------------------------------------------
# 9. Combine outputs
# ------------------------------------------------------------
full_results_all <- bind_rows(
  lapply(results_list, function(x) if (!is.null(x)) x$full_results)
)

display_results_all <- bind_rows(
  lapply(results_list, function(x) if (!is.null(x)) x$display_results)
)

# Keep the same Panel C logic as the previous version:
# sample size after model filtering
coverage_table <- bind_rows(
  lapply(names(results_list), function(nm) {
    x <- results_list[[nm]]
    if (is.null(x)) return(NULL)
    
    data.frame(
      Panel = "Panel C: Data Coverage",
      Outcome = unique(x$full_results$Outcome)[1],
      Variable = "Sample Size",
      `Estimate (95% CI) / N` = paste0("N=", nrow(x$analysis_data), " (", unique(x$full_results$Timepoint)[1], ")"),
      `P Value` = "/",
      check.names = FALSE
    )
  })
)

supplementary_table <- bind_rows(
  display_results_all,
  coverage_table
)

# ------------------------------------------------------------
# 10. Save outputs
# ------------------------------------------------------------
write_csv(
  full_results_all,
  file.path(output_dir, "all_markers_adjusted_model_full_coefficients.csv")
)

write_csv(
  display_results_all,
  file.path(output_dir, "all_markers_adjusted_model_display_rows.csv")
)

write_csv(
  coverage_table,
  file.path(output_dir, "all_markers_data_coverage.csv")
)

write_csv(
  supplementary_table,
  file.path(output_dir, "Supplementary_Table_time_adjusted_sensitivity_analysis.csv")
)

# Save per-model summaries and cleaned analysis datasets
for (nm in names(results_list)) {
  if (!is.null(results_list[[nm]])) {
    writeLines(
      capture.output(summary(results_list[[nm]]$model)),
      con = file.path(output_dir, paste0(safe_filename(nm), "_model_summary.txt"))
    )
    
    write_csv(
      results_list[[nm]]$analysis_data,
      file.path(output_dir, paste0(safe_filename(nm), "_analysis_data.csv"))
    )
  }
}

# ------------------------------------------------------------
# 11. Save reproducibility information
# ------------------------------------------------------------
writeLines(
  capture.output(sessionInfo()),
  con = file.path(output_dir, "sessionInfo.txt")
)

cat("\nAnalysis complete.\n")
cat("Results saved to: ", normalizePath(output_dir), "\n", sep = "")
