# Supplementary material for: Real-world immune dynamics following COVID-19 vaccination and breakthrough infection: a paired-sample study in Zhejiang Province, China
Source: Front Immunol. 2026 Mar 31;17:1801564. doi: 10.3389/fimmu.2026.1801564 (PMC13077751; doi:10.3389/fimmu.2026.1801564)
Supplement: Supplementary file 1 [file DataSheet1.zip › Supplementary materials/Analysis_Code/Analysis_WT_Delta_BA5_RBD_IgG_Cross_Sectional_T1_T2.R]

############################################################
# Publication-ready cross-sectional analysis and plotting
# for RBD_WT, RBD_Delta, and RBD_BA5 at T1 and T2
#
# Statistical model at each time point:
# lm(marker_value ~ Group + Age + Sex)
#
# Pairwise group comparisons:
# emmeans + Tukey adjustment
#
# Notes:
# 1) Input values are assumed to already be log10-transformed.
# 2) T1 and T2 are analyzed separately as cross-sectional data.
############################################################

suppressPackageStartupMessages({
  library(readxl)
  library(readr)
  library(dplyr)
  library(tidyr)
  library(ggplot2)
  library(emmeans)
  library(ggpubr)
  library(stringr)
  library(tibble)
})

# ------------------------------------------------------------
# 1. Input and output
# ------------------------------------------------------------
input_file <- "input_data.xlsx"   # please update the file name/path as needed
output_dir <- "rbd_cross_sectional_results"
dir.create(output_dir, showWarnings = FALSE, recursive = TRUE)

# ------------------------------------------------------------
# 2. Read data
# ------------------------------------------------------------
read_input_data <- function(path) {
  if (!file.exists(path)) {
    stop(paste0("Input file not found: ", path))
  }
  
  if (grepl("\\.csv$", path, ignore.case = TRUE)) {
    dat <- read_csv(path, show_col_types = FALSE)
  } else if (grepl("\\.xlsx$|\\.xls$", path, ignore.case = TRUE)) {
    dat <- read_excel(path, sheet = 1)
  } else {
    stop("Unsupported file format. Please provide a csv, xlsx, or xls file.")
  }
  
  dat
}

raw_data <- read_input_data(input_file)

# ------------------------------------------------------------
# 3. Define markers and plotting settings
# ------------------------------------------------------------
marker_map <- c(
  "RBD-IgG_WT"    = "RBD_WT",
  "RBD-IgG_Delta" = "RBD_Delta",
  "RBD-IgG_BA5"   = "RBD_BA.5"
)

group_order <- c("C-0", "RA-1", "CV-2", "CV-3", "RP-3")

group_colors <- c(
  "C-0"  = "#6D8695",
  "RA-1" = "#859D7B",
  "CV-2" = "#D69B76",
  "CV-3" = "#9C90B5",
  "RP-3" = "#D48D9E"
)

timepoints_to_analyze <- c("T1", "T2")

# ------------------------------------------------------------
# 4. Check required columns
# ------------------------------------------------------------
required_cols <- c("Timepoint", "Vaccine_Group", "Age", "Sex", unname(marker_map))
missing_cols <- setdiff(required_cols, colnames(raw_data))

if (length(missing_cols) > 0) {
  stop(
    "The following required columns are missing from the input data: ",
    paste(missing_cols, collapse = ", ")
  )
}

# ------------------------------------------------------------
# 5. Helper functions
# ------------------------------------------------------------
p_to_stars <- function(p) {
  case_when(
    is.na(p)      ~ NA_character_,
    p < 0.0001    ~ "****",
    p < 0.001     ~ "***",
    p < 0.01      ~ "**",
    p < 0.05      ~ "*",
    TRUE          ~ "ns"
  )
}

format_p <- function(p) {
  case_when(
    is.na(p)   ~ NA_character_,
    p < 0.001  ~ "<0.001",
    TRUE       ~ sprintf("%.3f", p)
  )
}

format_ci <- function(est, low, high, digits = 2) {
  sprintf(
    paste0("%.", digits, "f (%.", digits, "f, %.", digits, "f)"),
    est, low, high
  )
}

safe_filename <- function(x) {
  gsub("[^A-Za-z0-9]+", "_", x)
}

# ------------------------------------------------------------
# 6. Function for one marker at one time point
# ------------------------------------------------------------
analyze_one_marker_one_timepoint <- function(data, value_col, value_label, target_timepoint, panel_tag = NULL) {
  
  analysis_data <- data %>%
    filter(Timepoint == target_timepoint) %>%
    mutate(
      marker_value = suppressWarnings(as.numeric(.data[[value_col]])),
      Group = factor(Vaccine_Group, levels = group_order),
      Sex = factor(Sex),
      Age = suppressWarnings(as.numeric(Age))
    ) %>%
    filter(
      !is.na(marker_value),
      is.finite(marker_value),
      !is.na(Group),
      !is.na(Age),
      !is.na(Sex)
    )
  
  if (nrow(analysis_data) == 0) {
    warning("No valid data available for: ", value_label, " at ", target_timepoint)
    return(NULL)
  }
  
  # Cross-sectional linear model adjusted for age and sex
  fit <- lm(marker_value ~ Group + Age + Sex, data = analysis_data)
  
  # ANOVA for the linear model
  anova_df <- as.data.frame(anova(fit))
  anova_df$Effect <- rownames(anova_df)
  rownames(anova_df) <- NULL
  anova_df <- as_tibble(anova_df) %>%
    mutate(
      Outcome = value_label,
      Timepoint = target_timepoint
    ) %>%
    relocate(Outcome, Timepoint, Effect)
  
  # Estimated marginal means and Tukey-adjusted pairwise comparisons
  emm <- emmeans(fit, specs = ~ Group)
  tukey_res <- summary(
    contrast(emm, method = "pairwise", adjust = "tukey"),
    infer = c(TRUE, TRUE)
  ) %>%
    as.data.frame()
  
  stats_df <- as_tibble(tukey_res) %>%
    mutate(
      Outcome = value_label,
      Timepoint = target_timepoint,
      contrast = as.character(contrast),
      Estimate_95CI = format_ci(estimate, lower.CL, upper.CL),
      P_Value = format_p(p.value)
    ) %>%
    relocate(Outcome, Timepoint)
  
  # Prepare significance labels for plotting
  p_values_for_plot <- stats_df %>%
    tidyr::extract(
      contrast,
      into = c("group1", "group2"),
      regex = "^\\(?(.+?)\\)?\\s-\\s\\(?(.+?)\\)?$",
      remove = FALSE
    ) %>%
    mutate(
      group1 = trimws(group1),
      group2 = trimws(group2),
      p.signif = p_to_stars(p.value),
      xmin = match(group1, group_order),
      xmax = match(group2, group_order)
    ) %>%
    filter(
      p.signif != "ns",
      !is.na(xmin),
      !is.na(xmax)
    ) %>%
    arrange(xmin, xmax)
  
  y_max_data <- max(analysis_data$marker_value, na.rm = TRUE)
  y_min_data <- min(analysis_data$marker_value, na.rm = TRUE)
  y_range <- max(y_max_data - y_min_data, 0.5)
  step_size <- y_range * 0.12
  
  if (nrow(p_values_for_plot) > 0) {
    p_values_for_plot <- p_values_for_plot %>%
      mutate(
        y.position = y_max_data + seq_len(n()) * step_size
      )
  }
  
  # Plot
  p <- ggplot(analysis_data, aes(x = Group, y = marker_value)) +
    geom_boxplot(
      aes(fill = Group),
      color = "black",
      outlier.shape = NA,
      width = 0.6,
      alpha = 0.8,
      linewidth = 0.6
    ) +
    geom_jitter(
      shape = 21,
      fill = "grey",
      color = "black",
      width = 0.2,
      size = 2,
      alpha = 0.65,
      stroke = 0.45
    ) +
    scale_fill_manual(values = group_colors, drop = FALSE) +
    labs(
      tag = panel_tag,
      title = paste0(value_label, " at ", target_timepoint),
      x = NULL,
      y = paste0(value_label, " [log10-transformed]")
    ) +
    theme_classic() +
    theme(
      legend.position = "none",
      plot.tag = element_text(face = "bold", size = 16),
      plot.title = element_text(face = "bold", size = 12, hjust = 0),
      axis.text.x = element_text(face = "bold", color = "black", size = 11),
      axis.text.y = element_text(color = "black", size = 10),
      axis.title.y = element_text(size = 11),
      axis.line = element_line(linewidth = 0.5, color = "black"),
      axis.ticks = element_line(color = "black")
    )
  
  if (nrow(p_values_for_plot) > 0) {
    p <- p + stat_pvalue_manual(
      data = p_values_for_plot,
      label = "p.signif",
      tip.length = 0.01,
      size = 4,
      bracket.size = 0.5
    )
  }
  
  # Save outputs
  safe_name <- safe_filename(value_label)
  
  write_csv(
    analysis_data,
    file.path(output_dir, paste0(safe_name, "_", target_timepoint, "_plot_data.csv"))
  )
  
  write_csv(
    anova_df,
    file.path(output_dir, paste0(safe_name, "_", target_timepoint, "_ANOVA.csv"))
  )
  
  write_csv(
    stats_df,
    file.path(output_dir, paste0(safe_name, "_", target_timepoint, "_Tukey_stats.csv"))
  )
  
  ggsave(
    filename = file.path(output_dir, paste0(safe_name, "_", target_timepoint, "_plot.tiff")),
    plot = p,
    width = 6,
    height = 5,
    dpi = 300,
    compression = "lzw"
  )
  
  print(p)
  
  list(
    analysis_data = analysis_data,
    anova = anova_df,
    statistics = stats_df,
    plot = p,
    model = fit
  )
}

# ------------------------------------------------------------
# 7. Run all markers for T1 and T2
# ------------------------------------------------------------
results_list <- list()

panel_tags <- c(
  "T1" = c("A", "B", "C"),
  "T2" = c("D", "E", "F")
)

for (tp in timepoints_to_analyze) {
  for (i in seq_along(marker_map)) {
    label_name <- names(marker_map)[i]
    column_name <- unname(marker_map[i])
    
    result_key <- paste(label_name, tp, sep = "__")
    
    results_list[[result_key]] <- analyze_one_marker_one_timepoint(
      data = raw_data,
      value_col = column_name,
      value_label = label_name,
      target_timepoint = tp,
      panel_tag = panel_tags[[tp]][i]
    )
  }
}

# ------------------------------------------------------------
# 8. Combine summary outputs
# ------------------------------------------------------------
anova_all <- bind_rows(
  lapply(results_list, function(x) if (!is.null(x)) x$anova)
)

tukey_all <- bind_rows(
  lapply(results_list, function(x) if (!is.null(x)) x$statistics)
)

write_csv(anova_all, file.path(output_dir, "all_markers_T1_T2_ANOVA.csv"))
write_csv(tukey_all, file.path(output_dir, "all_markers_T1_T2_Tukey_stats.csv"))

# ------------------------------------------------------------
# 9. Save model summaries
# ------------------------------------------------------------
for (nm in names(results_list)) {
  if (!is.null(results_list[[nm]])) {
    writeLines(
      capture.output(summary(results_list[[nm]]$model)),
      con = file.path(output_dir, paste0(safe_filename(nm), "_model_summary.txt"))
    )
  }
}

# ------------------------------------------------------------
# 10. Save reproducibility information
# ------------------------------------------------------------
writeLines(
  capture.output(sessionInfo()),
  con = file.path(output_dir, "sessionInfo.txt")
)
