# Supplementary material for: Real-world immune dynamics following COVID-19 vaccination and breakthrough infection: a paired-sample study in Zhejiang Province, China
Source: Front Immunol. 2026 Mar 31;17:1801564. doi: 10.3389/fimmu.2026.1801564 (PMC13077751; doi:10.3389/fimmu.2026.1801564)
Supplement: Supplementary file 1 [file DataSheet1.zip › Supplementary materials/Analysis_Code/Supplementary_Code_Model_Diagnostics.R]

############################################################
# Title: Model fitting and diagnostics for LM and LMM
# Purpose:
#   Batch-fit linear models (LM) and linear mixed models (LMM)
#   for immune outcomes, generate diagnostics, and export summaries.
############################################################

library(readxl)
library(tidyverse)
library(broom)
library(broom.mixed)
library(lme4)
library(lmerTest)
library(performance)
library(car)
library(lmtest)
library(ggplot2)
library(patchwork)

# -----------------------------
# 1. User-defined settings
# -----------------------------
input_file <- "input_data.xlsx"   # please update the file name/path as needed
output_dir <- "model_diagnostics"
dir.create(output_dir, showWarnings = FALSE, recursive = TRUE)
# -----------------------------
# 2. Read data
# -----------------------------
if (!file.exists(input_file)) {
  stop("Input file not found: ", input_file)
}

dat <- read_excel(
  input_file,
  .name_repair = "minimal"
)

all_outcomes <- c(
  "RBD_WT",
  "RBD_Delta",
  "RBD_BA.5",
  "IC50",
  "IL-5",
  "IL-13",
  "IL-2",
  "IL-6",
  "IL-10",
  "IFN-γ",
  "TNF-α",
  "IL-4"
)

clean_numeric <- function(x) {
  x <- as.character(x)
  x <- trimws(x)
  x[x %in% c("", "NA", "N/A", "Na", "na", "ND", "-", ".", " ")] <- NA
  x <- gsub(",", "", x)
  suppressWarnings(as.numeric(x))
}

dat <- dat %>%
  mutate(across(all_of(all_outcomes), clean_numeric)) %>%
  mutate(
    Age = clean_numeric(Age),
    Days_Since_Vax = clean_numeric(Days_Since_Vax),
    Days_T1_T2 = clean_numeric(Days_T1_T2),
    Dose_Number = clean_numeric(Dose_Number),
    Interval_Dose1_2_days = clean_numeric(Interval_Dose1_2_days),
    Interval_Dose2_3_days = clean_numeric(Interval_Dose2_3_days),
    Subject_ID = factor(Subject_ID),
    Vaccine_Group = factor(Vaccine_Group),
    Sex = factor(Sex),
    Timepoint = factor(Timepoint, levels = c("T1", "T2"))
  )

sapply(dat[, all_outcomes], class)

############################
# 4. Helper functions
############################

# Add backticks around variable names for formula safety
bt <- function(x) {
  paste0("`", x, "`")
}

# Make safe file names
safe_name <- function(x) {
  x %>%
    gsub("[^[:alnum:]_.-]+", "_", .) %>%
    gsub("_+", "_", .)
}

# Extract a usable max VIF from car::vif()
get_max_vif_lm <- function(model) {
  out <- tryCatch(car::vif(model), error = function(e) NA)
  if (all(is.na(out))) return(NA_real_)
  
  # For factors, car::vif() may return a matrix with GVIF columns
  if (is.matrix(out)) {
    col_to_use <- grep("GVIF\\^\\(1/\\(2\\*Df\\)\\)", colnames(out))
    if (length(col_to_use) == 1) {
      return(max(out[, col_to_use], na.rm = TRUE))
    } else {
      return(max(out[, 1], na.rm = TRUE))
    }
  } else {
    return(max(out, na.rm = TRUE))
  }
}

############################
# 5. LM diagnostic function
############################

fit_lm_diag <- function(data, outcome, predictors, model_id,
                        outdir = "model_diagnostics") {
  
  dir.create(outdir, showWarnings = FALSE, recursive = TRUE)
  dir.create(file.path(outdir, model_id), showWarnings = FALSE, recursive = TRUE)
  
  rhs <- paste(predictors, collapse = " + ")
  fm_txt <- paste(bt(outcome), "~", rhs)
  fm <- as.formula(fm_txt)
  
  vars_needed <- unique(c(outcome, predictors))
  vars_needed_clean <- vars_needed %>%
    gsub("`", "", .)
  
  dat_sub <- data %>%
    drop_na(any_of(vars_needed_clean))
  
  model <- tryCatch(
    lm(fm, data = dat_sub),
    error = function(e) e
  )
  
  if (inherits(model, "error")) {
    return(tibble(
      model_id = model_id,
      outcome = outcome,
      formula = fm_txt,
      model_type = "LM",
      n = NA_integer_,
      r2 = NA_real_,
      adj_r2 = NA_real_,
      AIC = NA_real_,
      BIC = NA_real_,
      max_vif = NA_real_,
      bp_p = NA_real_,
      shapiro_p = NA_real_,
      n_influential = NA_integer_,
      n_outlier_stdresid = NA_integer_,
      error_message = model$message
    ))
  }
  
  sm <- summary(model)
  n <- nobs(model)
  r2 <- sm$r.squared
  adj_r2 <- sm$adj.r.squared
  aic_val <- AIC(model)
  bic_val <- BIC(model)
  
  vif_vals <- tryCatch({
    v <- car::vif(model)
    if (is.matrix(v)) v[, 1] else v
  }, error = function(e) NA)
  
  max_vif <- if (all(is.na(vif_vals))) NA_real_ else max(vif_vals, na.rm = TRUE)
  
  bp_p <- tryCatch(lmtest::bptest(model)$p.value, error = function(e) NA_real_)
  
  shapiro_p <- tryCatch({
    rr <- residuals(model)
    if (length(rr) >= 3 && length(rr) <= 5000) {
      shapiro.test(rr)$p.value
    } else {
      NA_real_
    }
  }, error = function(e) NA_real_)
  
  cooks <- cooks.distance(model)
  cook_cutoff <- 4 / n
  n_influential <- sum(cooks > cook_cutoff, na.rm = TRUE)
  
  std_resid <- rstandard(model)
  n_outlier_stdresid <- sum(abs(std_resid) > 3, na.rm = TRUE)
  
  aug <- data.frame(
    fitted = fitted(model),
    resid = residuals(model),
    std_resid = rstandard(model)
  )
  
  p1 <- ggplot(aug, aes(fitted, resid)) +
    geom_point(alpha = 0.7) +
    geom_hline(yintercept = 0, linetype = 2) +
    geom_smooth(method = "loess", se = FALSE) +
    theme_bw() +
    labs(
      title = paste0(model_id, " | ", outcome, " | Residuals vs Fitted"),
      x = "Fitted values", y = "Residuals"
    )
  
  p2 <- ggplot(aug, aes(sample = std_resid)) +
    stat_qq() +
    stat_qq_line() +
    theme_bw() +
    labs(
      title = paste0(model_id, " | ", outcome, " | Normal Q-Q")
    )
  
  p3 <- ggplot(aug, aes(fitted, sqrt(abs(std_resid)))) +
    geom_point(alpha = 0.7) +
    geom_smooth(method = "loess", se = FALSE) +
    theme_bw() +
    labs(
      title = paste0(model_id, " | ", outcome, " | Scale-Location"),
      x = "Fitted values", y = "Sqrt(|Std residuals|)"
    )
  
  cook_df <- tibble(obs = seq_along(cooks), cooks = cooks)
  
  p4 <- ggplot(cook_df, aes(obs, cooks)) +
    geom_col() +
    geom_hline(yintercept = cook_cutoff, linetype = 2, color = "red") +
    theme_bw() +
    labs(
      title = paste0(model_id, " | ", outcome, " | Cook's distance"),
      x = "Observation", y = "Cook's distance"
    )
  
  diag_plot <- (p1 | p2) / (p3 | p4)
  
  ggsave(
    filename = file.path(outdir, model_id, paste0(safe_name(outcome), "_LM_diagnostics.png")),
    plot = diag_plot,
    width = 12, height = 8, dpi = 300
  )
  
  coef_tab <- broom::tidy(model, conf.int = TRUE)
  write.csv(
    coef_tab,
    file = file.path(outdir, model_id, paste0(safe_name(outcome), "_LM_coefficients.csv")),
    row.names = FALSE
  )
  
  tibble(
    model_id = model_id,
    outcome = outcome,
    formula = fm_txt,
    model_type = "LM",
    n = n,
    r2 = r2,
    adj_r2 = adj_r2,
    AIC = aic_val,
    BIC = bic_val,
    max_vif = max_vif,
    bp_p = bp_p,
    shapiro_p = shapiro_p,
    n_influential = n_influential,
    n_outlier_stdresid = n_outlier_stdresid,
    error_message = NA_character_
  )
}

############################
# 6. LMM diagnostic function
############################

fit_lmm_diag <- function(data, outcome, predictors_fixed, random_effect,
                         model_id, outdir = "model_diagnostics") {
  
  dir.create(outdir, showWarnings = FALSE, recursive = TRUE)
  dir.create(file.path(outdir, model_id), showWarnings = FALSE, recursive = TRUE)
  
  rhs_fixed <- paste(predictors_fixed, collapse = " + ")
  rhs <- paste(rhs_fixed, "+", random_effect)
  fm_txt <- paste(bt(outcome), "~", rhs)
  fm <- as.formula(fm_txt)
  
  vars_needed <- unique(c(outcome, predictors_fixed, "Subject_ID"))
  vars_needed_clean <- vars_needed %>%
    gsub("`", "", .) %>%
    gsub("\\(.*\\)", "", .)
  
  dat_sub <- data %>%
    drop_na(any_of(vars_needed_clean))
  
  model <- tryCatch(
    lmer(fm, data = dat_sub, REML = FALSE),
    error = function(e) e
  )
  
  if (inherits(model, "error")) {
    return(tibble(
      model_id = model_id,
      outcome = outcome,
      formula = fm_txt,
      model_type = "LMM",
      n = NA_integer_,
      AIC = NA_real_,
      BIC = NA_real_,
      marginal_r2 = NA_real_,
      conditional_r2 = NA_real_,
      max_vif = NA_real_,
      singular_fit = NA,
      convergence_message = NA_character_,
      error_message = model$message
    ))
  }
  
  n <- nobs(model)
  aic_val <- AIC(model)
  bic_val <- BIC(model)
  
  # R2
  r2_obj <- tryCatch(performance::r2_nakagawa(model), error = function(e) NULL)
  marginal_r2 <- if (is.null(r2_obj)) NA_real_ else r2_obj$R2_marginal
  conditional_r2 <- if (is.null(r2_obj)) NA_real_ else r2_obj$R2_conditional
  
  # singular fit
  singular_fit <- tryCatch(lme4::isSingular(model, tol = 1e-5), error = function(e) NA)
  
  # convergence message
  conv_msg <- tryCatch({
    msg <- model@optinfo$conv$lme4$messages
    if (is.null(msg)) "" else paste(msg, collapse = "; ")
  }, error = function(e) "")
  
  # collinearity
  collin <- tryCatch(performance::check_collinearity(model), error = function(e) NULL)
  max_vif <- if (is.null(collin)) NA_real_ else max(collin$VIF, na.rm = TRUE)
  
  resid_vals <- residuals(model)
  fitted_vals <- fitted(model)
  std_resid <- as.numeric(scale(resid_vals))
  
  aug <- data.frame(
    fitted = fitted_vals,
    resid = resid_vals,
    std_resid = std_resid
  )
  
  p1 <- ggplot(aug, aes(fitted, resid)) +
    geom_point(alpha = 0.7) +
    geom_hline(yintercept = 0, linetype = 2) +
    geom_smooth(method = "loess", se = FALSE) +
    theme_bw() +
    labs(
      title = paste0(model_id, " | ", outcome, " | Residuals vs Fitted"),
      x = "Fitted values", y = "Residuals"
    )
  
  p2 <- ggplot(aug, aes(sample = std_resid)) +
    stat_qq() +
    stat_qq_line() +
    theme_bw() +
    labs(
      title = paste0(model_id, " | ", outcome, " | Residual Q-Q")
    )
  
  if ("Timepoint" %in% names(dat_sub)) {
    tmp_df <- data.frame(Timepoint = dat_sub$Timepoint, resid = resid_vals)
    p3 <- ggplot(tmp_df, aes(Timepoint, resid)) +
      geom_boxplot() +
      theme_bw() +
      labs(
        title = paste0(model_id, " | ", outcome, " | Residuals by Timepoint"),
        x = "Timepoint", y = "Residuals"
      )
  } else {
    p3 <- ggplot(aug, aes(fitted, abs(resid))) +
      geom_point(alpha = 0.7) +
      geom_smooth(method = "loess", se = FALSE) +
      theme_bw() +
      labs(
        title = paste0(model_id, " | ", outcome, " | |Residuals| vs Fitted"),
        x = "Fitted", y = "|Residuals|"
      )
  }
  
  ranef_df <- tryCatch({
    ranef(model)$Subject_ID %>%
      tibble::rownames_to_column("Subject_ID") %>%
      rename(random_intercept = `(Intercept)`)
  }, error = function(e) NULL)
  
  if (!is.null(ranef_df)) {
    p4 <- ggplot(ranef_df, aes(sample = random_intercept)) +
      stat_qq() +
      stat_qq_line() +
      theme_bw() +
      labs(
        title = paste0(model_id, " | ", outcome, " | Random intercept Q-Q")
      )
  } else {
    p4 <- ggplot() + theme_void() +
      labs(title = paste0(model_id, " | ", outcome, " | Random effect plot unavailable"))
  }
  
  diag_plot <- (p1 | p2) / (p3 | p4)
  
  ggsave(
    filename = file.path(
      outdir, model_id, paste0(safe_name(outcome), "_LMM_diagnostics.png")
    ),
    plot = diag_plot,
    width = 12, height = 8, dpi = 300
  )
  
  coef_tab <- broom.mixed::tidy(model, effects = "fixed", conf.int = TRUE)
  write.csv(
    coef_tab,
    file = file.path(
      outdir, model_id, paste0(safe_name(outcome), "_LMM_coefficients.csv")
    ),
    row.names = FALSE
  )
  
  tibble(
    model_id = model_id,
    outcome = outcome,
    formula = fm_txt,
    model_type = "LMM",
    n = n,
    AIC = aic_val,
    BIC = bic_val,
    marginal_r2 = marginal_r2,
    conditional_r2 = conditional_r2,
    max_vif = max_vif,
    singular_fit = singular_fit,
    convergence_message = conv_msg,
    error_message = NA_character_
  )
}

############################
# 7. Batch run LM models
############################

# 7.1 Cross-sectional adjusted model
# outcome ~ Vaccine_Group + Age + Sex
lm_cross_summary <- purrr::map_dfr(
  all_outcomes,
  ~fit_lm_diag(
    data = dat,
    outcome = .x,
    predictors = c(bt("Vaccine_Group"), bt("Age"), bt("Sex")),
    model_id = "LM_cross_sectional",
    outdir = "model_diagnostics"
  )
)

write.csv(
  lm_cross_summary,
  "model_diagnostics/LM_cross_sectional_summary.csv",
  row.names = FALSE
)

# 7.2 T1 adjusted model
# outcome ~ Vaccine_Group + Age + Sex + Days_Since_Vax
dat_t1 <- dat %>% filter(Timepoint == "T1")

lm_t1_summary <- purrr::map_dfr(
  all_outcomes,
  ~fit_lm_diag(
    data = dat_t1,
    outcome = .x,
    predictors = c(bt("Vaccine_Group"), bt("Age"), bt("Sex"), bt("Days_Since_Vax")),
    model_id = "LM_T1_adjusted",
    outdir = "model_diagnostics"
  )
)

write.csv(
  lm_t1_summary,
  "model_diagnostics/LM_T1_adjusted_summary.csv",
  row.names = FALSE
)

# 7.3 T2 adjusted model
# outcome ~ Vaccine_Group + Age + Sex + Days_T1_T2
dat_t2 <- dat %>% filter(Timepoint == "T2")

lm_t2_summary <- purrr::map_dfr(
  all_outcomes,
  ~fit_lm_diag(
    data = dat_t2,
    outcome = .x,
    predictors = c(bt("Vaccine_Group"), bt("Age"), bt("Sex"), bt("Days_T1_T2")),
    model_id = "LM_T2_adjusted",
    outdir = "model_diagnostics"
  )
)

write.csv(
  lm_t2_summary,
  "model_diagnostics/LM_T2_adjusted_summary.csv",
  row.names = FALSE
)

############################
# 8. Batch run LMM models
############################

# 8.1 Main longitudinal model
# outcome ~ Timepoint * Vaccine_Group + Age + Sex + (1 | Subject_ID)
lmm_main_summary <- purrr::map_dfr(
  all_outcomes,
  ~fit_lmm_diag(
    data = dat,
    outcome = .x,
    predictors_fixed = c(
      paste0(bt("Timepoint"), " * ", bt("Vaccine_Group")),
      bt("Age"),
      bt("Sex")
    ),
    random_effect = "(1 | Subject_ID)",
    model_id = "LMM_main_Timepoint_VaccineGroup",
    outdir = "model_diagnostics"
  )
)

write.csv(
  lmm_main_summary,
  "model_diagnostics/LMM_main_Timepoint_VaccineGroup_summary.csv",
  row.names = FALSE
)

# 8.2 Interaction model
# outcome ~ Vaccine_Group * Timepoint + Age * Timepoint + Sex + (1 | Subject_ID)
lmm_interaction_summary <- purrr::map_dfr(
  all_outcomes,
  ~fit_lmm_diag(
    data = dat,
    outcome = .x,
    predictors_fixed = c(
      paste0(bt("Vaccine_Group"), " * ", bt("Timepoint")),
      paste0(bt("Age"), " * ", bt("Timepoint")),
      bt("Sex")
    ),
    random_effect = "(1 | Subject_ID)",
    model_id = "LMM_interaction",
    outdir = "model_diagnostics"
  )
)

write.csv(
  lmm_interaction_summary,
  "model_diagnostics/LMM_interaction_summary.csv",
  row.names = FALSE
)

############################
# 9. Combine all summaries
############################

all_model_summaries <- bind_rows(
  lm_cross_summary,
  lm_t1_summary,
  lm_t2_summary,
  lmm_main_summary,
  lmm_interaction_summary
)

write.csv(
  all_model_summaries,
  "model_diagnostics/ALL_model_diagnostics_summary.csv",
  row.names = FALSE
)

############################
# 10. Flag potentially problematic LM models
############################

lm_flags <- bind_rows(
  lm_cross_summary,
  lm_t1_summary,
  lm_t2_summary
) %>%
  mutate(
    flag_vif = ifelse(is.na(max_vif), FALSE, max_vif > 5),
    flag_bp = ifelse(is.na(bp_p), FALSE, bp_p < 0.05),
    flag_shapiro = ifelse(is.na(shapiro_p), FALSE, shapiro_p < 0.05),
    flag_influential = ifelse(is.na(n_influential), FALSE, n_influential > 0),
    flag_outlier = ifelse(is.na(n_outlier_stdresid), FALSE, n_outlier_stdresid > 0),
    any_flag = flag_vif | flag_bp | flag_shapiro | flag_influential | flag_outlier
  )

write.csv(
  lm_flags,
  "model_diagnostics/LM_flagged_models.csv",
  row.names = FALSE
)

############################
# 11. Flag potentially problematic LMM models
############################

lmm_flags <- bind_rows(
  lmm_main_summary,
  lmm_interaction_summary
) %>%
  mutate(
    flag_vif = ifelse(is.na(max_vif), FALSE, max_vif > 5),
    flag_singular = ifelse(is.na(singular_fit), FALSE, singular_fit),
    flag_convergence = ifelse(is.na(convergence_message), FALSE, convergence_message != ""),
    any_flag = flag_vif | flag_singular | flag_convergence
  )

write.csv(
  lmm_flags,
  "model_diagnostics/LMM_flagged_models.csv",
  row.names = FALSE
)

############################
# 12. Optional: export representative outcomes only
############################
# If you want to quickly test the script first, uncomment this section
# and replace all_outcomes above with test_outcomes.
#
# test_outcomes <- c("RBD_WT", "IL-13")

############################
# 13. Session info
############################

writeLines(capture.output(sessionInfo()),
           "model_diagnostics/sessionInfo.txt")

############################################################
# End of script
############################################################
