# Supplementary material for: Real-world immune dynamics following COVID-19 vaccination and breakthrough infection: a paired-sample study in Zhejiang Province, China
Source: Front Immunol. 2026 Mar 31;17:1801564. doi: 10.3389/fimmu.2026.1801564 (PMC13077751; doi:10.3389/fimmu.2026.1801564)
Supplement: Supplementary file 1 [file DataSheet1.zip › Supplementary materials/Analysis_Code/Supplementary_Table_Paired_Analysis.R]

############################################################
# Reproducible analysis script for Supplementary Table 5
# Paired-sample mixed-effects analysis of RBD_WT, RBD_Delta,
# and RBD_BA5 across T1 and T2
#
# Required columns in input data:
# Subject_ID, Vaccine_Group, Sex, Age, Timepoint,
# RBD_WT, RBD_Delta, RBD_BA.5
#
# Notes:
# 1) Outcome values are assumed to already be on the log10 scale.
# 2) Only paired samples (subjects with both T1 and T2) are included.
# 3) Only the following groups are retained:
#    C-0, RA-1, CV-3, RP-3
############################################################

suppressPackageStartupMessages({
  library(tidyverse)
  library(readr)
  library(readxl)
  library(lme4)
  library(lmerTest)
  library(emmeans)
})

# -----------------------------
# 1. User-defined settings
# -----------------------------
input_file <- "input_data.xlsx"   # please update the file name/path as needed

# Interactive file selection:
data_path <- file.choose()

# Output directory
output_dir <- "supp_table5_results"
if (!dir.exists(output_dir)) dir.create(output_dir, recursive = TRUE)

# Groups included in the paired analysis
paired_groups <- c("C-0", "RA-1", "CV-3", "RP-3")

# Expected paired sample sizes for validation (Panel C)
expected_n <- list(
  RBD_WT    = c("C-0" = 18, "RA-1" = 17, "CV-3" = 32, "RP-3" = 66),
  RBD_Delta = c("C-0" = 14, "RA-1" = 14, "CV-3" = 20, "RP-3" = 21),
  RBD_BA5   = c("C-0" = 14, "RA-1" = 14, "CV-3" = 20, "RP-3" = 21)
)

############################################################
# 2. Read data
############################################################

read_input_data <- function(path) {
  if (grepl("\\.csv$", path, ignore.case = TRUE)) {
    dat <- read_csv(path, show_col_types = FALSE)
  } else if (grepl("\\.xlsx$|\\.xls$", path, ignore.case = TRUE)) {
    dat <- read_excel(path, sheet = 1)
  } else {
    stop("Unsupported file format. Please provide a csv, xlsx, or xls file.")
  }
  dat
}

df_raw <- read_input_data(data_path)

############################################################
# 3. Preprocess data
############################################################

required_columns <- c(
  "Subject_ID", "Vaccine_Group", "Sex", "Age", "Timepoint",
  "RBD_WT", "RBD_Delta", "RBD_BA.5"
)

missing_columns <- setdiff(required_columns, names(df_raw))
if (length(missing_columns) > 0) {
  stop(
    paste0(
      "The following required columns are missing: ",
      paste(missing_columns, collapse = ", ")
    )
  )
}

df0 <- df_raw %>%
  mutate(
    Subject_ID = as.factor(Subject_ID),
    Vaccine_Group = str_trim(as.character(Vaccine_Group)),
    Vaccine_Group = factor(Vaccine_Group, levels = paired_groups),
    Sex = as.factor(Sex),
    Timepoint = str_trim(as.character(Timepoint)),
    Timepoint = factor(Timepoint, levels = c("T1", "T2")),
    Age = suppressWarnings(as.numeric(Age)),
    RBD_WT_num    = suppressWarnings(as.numeric(RBD_WT)),
    RBD_Delta_num = suppressWarnings(as.numeric(RBD_Delta)),
    RBD_BA5_num   = suppressWarnings(as.numeric(`RBD_BA.5`))
  ) %>%
  filter(
    Vaccine_Group %in% paired_groups,
    Timepoint %in% c("T1", "T2")
  )

############################################################
# 4. Helper functions
############################################################

format_p <- function(p) {
  case_when(
    is.na(p)    ~ NA_character_,
    p < 0.001   ~ "<0.001",
    TRUE        ~ sprintf("%.3f", p)
  )
}

format_ci <- function(est, low, high, digits = 2) {
  sprintf(
    paste0("%.", digits, "f (%.", digits, "f, %.", digits, "f)"),
    est, low, high
  )
}

make_contrast_label <- function(timepoint_vec, contrast_vec) {
  contrast_vec <- as.character(contrast_vec)
  timepoint_vec <- as.character(timepoint_vec)
  
  out <- character(length(contrast_vec))
  
  for (i in seq_along(contrast_vec)) {
    parts <- strsplit(contrast_vec[i], " - ", fixed = TRUE)[[1]]
    if (length(parts) == 2) {
      out[i] <- paste0(timepoint_vec[i], ": (", parts[1], ") - (", parts[2], ")")
    } else {
      out[i] <- paste0(timepoint_vec[i], ": ", contrast_vec[i])
    }
  }
  
  out
}

############################################################
# 5. Create outcome-specific paired subset
############################################################

make_paired_subset <- function(data, outcome_var, outcome_label) {
  dat1 <- data %>%
    filter(
      !is.na(Subject_ID),
      !is.na(Vaccine_Group),
      !is.na(Sex),
      !is.na(Age),
      !is.na(Timepoint),
      !is.na(.data[[outcome_var]])
    )
  
  # Check duplicate records within subject x group x timepoint
  dup_check <- dat1 %>%
    count(Subject_ID, Vaccine_Group, Timepoint, name = "n_records") %>%
    filter(n_records > 1)
  
  if (nrow(dup_check) > 0) {
    write_csv(dup_check, file.path(output_dir, paste0("duplicates_", outcome_label, ".csv")))
    stop(
      paste0(
        outcome_label,
        ": duplicate records detected within Subject_ID x Vaccine_Group x Timepoint. ",
        "See exported duplicate file for inspection."
      )
    )
  }
  
  paired_ids <- dat1 %>%
    group_by(Subject_ID, Vaccine_Group) %>%
    summarise(
      has_T1 = any(Timepoint == "T1"),
      has_T2 = any(Timepoint == "T2"),
      .groups = "drop"
    ) %>%
    filter(has_T1 & has_T2) %>%
    select(Subject_ID, Vaccine_Group)
  
  dat_paired <- dat1 %>%
    inner_join(paired_ids, by = c("Subject_ID", "Vaccine_Group")) %>%
    arrange(Vaccine_Group, Subject_ID, Timepoint)
  
  dat_paired
}

############################################################
# 6. Run paired mixed-effects analysis for one outcome
############################################################

run_supp_table5_one <- function(data, outcome_var, outcome_label, expected_counts = NULL) {
  
  dat_paired <- make_paired_subset(data, outcome_var, outcome_label)
  
  # Panel C: paired sample size
  panel_c <- dat_paired %>%
    distinct(Subject_ID, Vaccine_Group) %>%
    count(Vaccine_Group, name = "N") %>%
    mutate(
      Outcome = outcome_label,
      Group_or_Contrast = as.character(Vaccine_Group),
      Metric = "Sample Size",
      Estimate_95CI_or_N = paste0("N=", N, " (Paired)"),
      P_Value = "/",
      Panel = "Panel C: Paired Sample Size"
    ) %>%
    select(Panel, Outcome, Group_or_Contrast, Metric, Estimate_95CI_or_N, P_Value, N)
  
  validation_table <- NULL
  if (!is.null(expected_counts)) {
    validation_table <- panel_c %>%
      transmute(
        Outcome = outcome_label,
        Vaccine_Group = Group_or_Contrast,
        Observed_N = N,
        Expected_N = unname(expected_counts[Vaccine_Group]),
        Match = Observed_N == Expected_N
      )
  }
  
  # Mixed-effects model
  model_formula <- as.formula(
    paste0(outcome_var, " ~ Vaccine_Group * Timepoint + Age + Sex + (1 | Subject_ID)")
  )
  
  model_fit <- lmer(model_formula, data = dat_paired)
  
  singular_flag <- isSingular(model_fit, tol = 1e-5)
  
  # Overall Type III ANOVA
  anova_res <- as.data.frame(anova(model_fit, type = 3))
  anova_res$Effect <- rownames(anova_res)
  rownames(anova_res) <- NULL
  
  anova_res <- anova_res %>%
    mutate(
      Outcome = outcome_label,
      Singular_Fit = singular_flag
    ) %>%
    relocate(Outcome, Effect, Singular_Fit)
  
  # Panel A: longitudinal change within group, defined as T2 - T1
  emm_time <- emmeans(model_fit, ~ Timepoint | Vaccine_Group)
  
  panel_a_raw <- summary(
    contrast(
      emm_time,
      method = list("T2 - T1" = c(-1, 1)),
      by = "Vaccine_Group",
      adjust = "none"
    ),
    infer = c(TRUE, TRUE)
  ) %>%
    as.data.frame()
  
  panel_a <- panel_a_raw %>%
    mutate(
      Outcome = outcome_label,
      Group_or_Contrast = as.character(Vaccine_Group),
      Metric = "Δβ",
      Estimate_95CI_or_N = format_ci(estimate, lower.CL, upper.CL),
      P_Value = format_p(p.value),
      Panel = "Panel A: Longitudinal Change [Δβ = T2 - T1]"
    ) %>%
    select(Panel, Outcome, Group_or_Contrast, Metric, Estimate_95CI_or_N, P_Value)
  
  # Panel B: between-group comparisons at each timepoint (Tukey-adjusted)
  emm_group <- emmeans(model_fit, ~ Vaccine_Group | Timepoint)
  
  panel_b_raw <- summary(
    contrast(emm_group, method = "pairwise", by = "Timepoint", adjust = "tukey"),
    infer = c(TRUE, TRUE)
  ) %>%
    as.data.frame()
  
  panel_b_raw$contrast <- as.character(panel_b_raw$contrast)
  panel_b_raw$Timepoint <- as.character(panel_b_raw$Timepoint)
  
  panel_b <- panel_b_raw %>%
    mutate(
      Outcome = outcome_label,
      Group_or_Contrast = make_contrast_label(Timepoint, contrast),
      Metric = "Difference",
      Estimate_95CI_or_N = format_ci(estimate, lower.CL, upper.CL),
      P_Value = format_p(p.value),
      Panel = "Panel B: Between-group Comparisons (Tukey)"
    ) %>%
    select(Panel, Outcome, Group_or_Contrast, Metric, Estimate_95CI_or_N, P_Value)
  
  list(
    data_paired = dat_paired,
    model = model_fit,
    singular = singular_flag,
    anova = anova_res,
    panel_a = panel_a,
    panel_b = panel_b,
    panel_c = panel_c,
    validation = validation_table
  )
}

############################################################
# 7. Run analyses
############################################################

res_wt <- run_supp_table5_one(
  data = df0,
  outcome_var = "RBD_WT_num",
  outcome_label = "RBD_WT",
  expected_counts = expected_n$RBD_WT
)

res_delta <- run_supp_table5_one(
  data = df0,
  outcome_var = "RBD_Delta_num",
  outcome_label = "RBD_Delta",
  expected_counts = expected_n$RBD_Delta
)

res_ba5 <- run_supp_table5_one(
  data = df0,
  outcome_var = "RBD_BA5_num",
  outcome_label = "RBD_BA5",
  expected_counts = expected_n$RBD_BA5
)

############################################################
# 8. Combine results
############################################################

supp_table5_panel_a <- bind_rows(
  res_wt$panel_a,
  res_delta$panel_a,
  res_ba5$panel_a
)

supp_table5_panel_b <- bind_rows(
  res_wt$panel_b,
  res_delta$panel_b,
  res_ba5$panel_b
)

supp_table5_panel_c <- bind_rows(
  res_wt$panel_c,
  res_delta$panel_c,
  res_ba5$panel_c
)

supp_table5_all <- bind_rows(
  supp_table5_panel_a,
  supp_table5_panel_b,
  supp_table5_panel_c %>% select(-N)
)

anova_paired_all <- bind_rows(
  res_wt$anova,
  res_delta$anova,
  res_ba5$anova
)

validation_all <- bind_rows(
  res_wt$validation,
  res_delta$validation,
  res_ba5$validation
)

model_diagnostics <- tibble(
  Outcome = c("RBD_WT", "RBD_Delta", "RBD_BA5"),
  Singular_Fit = c(res_wt$singular, res_delta$singular, res_ba5$singular),
  N_Subjects = c(
    n_distinct(res_wt$data_paired$Subject_ID),
    n_distinct(res_delta$data_paired$Subject_ID),
    n_distinct(res_ba5$data_paired$Subject_ID)
  ),
  N_Rows = c(
    nrow(res_wt$data_paired),
    nrow(res_delta$data_paired),
    nrow(res_ba5$data_paired)
  )
)

############################################################
# 9. Export results
############################################################

write_csv(supp_table5_panel_a, file.path(output_dir, "Supplementary_Table5_PanelA_paired.csv"))
write_csv(supp_table5_panel_b, file.path(output_dir, "Supplementary_Table5_PanelB_paired.csv"))
write_csv(supp_table5_panel_c, file.path(output_dir, "Supplementary_Table5_PanelC_paired.csv"))
write_csv(supp_table5_all,    file.path(output_dir, "Supplementary_Table5_all_paired.csv"))
write_csv(anova_paired_all,   file.path(output_dir, "Supplementary_Table5_paired_ANOVA.csv"))
write_csv(validation_all,     file.path(output_dir, "Supplementary_Table5_sample_size_validation.csv"))
write_csv(model_diagnostics,  file.path(output_dir, "Supplementary_Table5_model_diagnostics.csv"))

# Export paired datasets used for each outcome
write_csv(res_wt$data_paired,    file.path(output_dir, "paired_dataset_RBD_WT.csv"))
write_csv(res_delta$data_paired, file.path(output_dir, "paired_dataset_RBD_Delta.csv"))
write_csv(res_ba5$data_paired,   file.path(output_dir, "paired_dataset_RBD_BA5.csv"))

# Save model summaries
capture.output(summary(res_wt$model),    file = file.path(output_dir, "model_summary_RBD_WT.txt"))
capture.output(summary(res_delta$model), file = file.path(output_dir, "model_summary_RBD_Delta.txt"))
capture.output(summary(res_ba5$model),   file = file.path(output_dir, "model_summary_RBD_BA5.txt"))

# Save session information for reproducibility
capture.output(sessionInfo(), file = file.path(output_dir, "sessionInfo.txt"))

############################################################
# 10. Console display
############################################################

message("Analysis completed successfully.")
message("Results written to: ", normalizePath(output_dir))

print(supp_table5_panel_a)
print(supp_table5_panel_b)
print(supp_table5_panel_c)
print(anova_paired_all)
print(validation_all)
print(model_diagnostics)
