# Supplementary material for: Real-world immune dynamics following COVID-19 vaccination and breakthrough infection: a paired-sample study in Zhejiang Province, China
Source: Front Immunol. 2026 Mar 31;17:1801564. doi: 10.3389/fimmu.2026.1801564 (PMC13077751; doi:10.3389/fimmu.2026.1801564)
Supplement: Supplementary file 1 [file DataSheet1.zip › Supplementary materials/Analysis_Code/Supplementary_Table_Sensitivity_Analysis_Main_Vs_Alt_LQ.R]

# =========================================================
# Sensitivity analysis:
# Main-LQ vs Alt-LQ classification at T2
#
# Main analysis:
#   Immune_Index based on residual percentile ranks from models:
#   marker ~ Vaccine_Group + Age + Sex + Days_T1_T2
#
# Alternative analysis:
#   Immune_Index based on residual percentile ranks from models:
#   marker ~ Vaccine_Group + Age + Sex
#
# Input data status:
# - cytokines are already transformed as log10(x + 0.01)
# - RBD markers are already transformed as log10(x)
# No additional log transformation is applied in this script.
# =========================================================

# -----------------------------
# 0. Load required packages
# -----------------------------
required_pkgs <- c("readxl", "dplyr", "ggplot2", "readr", "tibble")

missing_pkgs <- required_pkgs[!sapply(required_pkgs, requireNamespace, quietly = TRUE)]
if (length(missing_pkgs) > 0) {
  stop(
    "Missing required packages: ",
    paste(missing_pkgs, collapse = ", "),
    "\nPlease install them before running this script."
  )
}

library(readxl)
library(dplyr)
library(ggplot2)
library(readr)
library(tibble)

# -----------------------------
# 1. User-defined settings
# -----------------------------
input_file <- "input_data.xlsx"   # please update the file name/path as needed
output_dir <- "results"
dir.create(output_dir, showWarnings = FALSE, recursive = TRUE)

immune_vars <- c(
  "RBD_WT", "RBD_Delta", "RBD_BA.5",
  "IL-2", "IL-4", "IL-5", "IL-6", "IL-10", "IL-13", "IFN-γ", "TNF-α"
)

main_covariates <- c("Vaccine_Group", "Age", "Sex", "Days_T1_T2")
alt_covariates  <- c("Vaccine_Group", "Age", "Sex")

overlap_output_file   <- file.path(output_dir, "Sensitivity_Overlap_Main_vs_Alt.csv")
main_output_file      <- file.path(output_dir, "Sensitivity_Main_Index.csv")
alt_output_file       <- file.path(output_dir, "Sensitivity_Alt_Index.csv")
baseline_output_file  <- file.path(output_dir, "Sensitivity_T1_Baseline_Check.csv")
phenotype_output_file <- file.path(output_dir, "Sensitivity_T2_Phenotype_Check.csv")
summary_output_file   <- file.path(output_dir, "Sensitivity_Summary_Metrics.csv")

# -----------------------------
# 2. Helper functions
# -----------------------------
check_required_columns <- function(data, required_cols) {
  missing_cols <- setdiff(required_cols, colnames(data))
  if (length(missing_cols) > 0) {
    stop("Missing required columns: ", paste(missing_cols, collapse = ", "))
  }
}

build_index_analysis <- function(data, immune_vars, covariates, index_name, group_name) {
  model_data <- data %>%
    filter(if_all(all_of(c("Subject_ID", covariates, immune_vars)), ~ !is.na(.x)))
  
  if (nrow(model_data) == 0) {
    stop("No complete cases available for analysis: ", index_name)
  }
  
  rank_df <- model_data %>% select(Subject_ID)
  
  for (var in immune_vars) {
    fit <- lm(
      formula = as.formula(
        paste0("`", var, "` ~ ", paste(covariates, collapse = " + "))
      ),
      data = model_data
    )
    rank_df[[paste0(var, "_pct")]] <- dplyr::percent_rank(residuals(fit))
  }
  
  out <- model_data %>%
    left_join(rank_df, by = "Subject_ID") %>%
    rowwise() %>%
    mutate(
      tmp_index = mean(c_across(ends_with("_pct")), na.rm = TRUE)
    ) %>%
    ungroup()
  
  cutoff_25 <- quantile(out$tmp_index, probs = 0.25, na.rm = TRUE)
  
  out <- out %>%
    mutate(
      tmp_group = if_else(tmp_index <= cutoff_25, "LQ", "NLQ"),
      tmp_group = factor(tmp_group, levels = c("NLQ", "LQ"))
    ) %>%
    rename(!!index_name := tmp_index, !!group_name := tmp_group) %>%
    select(Subject_ID, all_of(index_name), all_of(group_name))
  
  return(out)
}

calc_agreement <- function(group_a, group_b) {
  cm <- table(group_a, group_b)
  sum(diag(cm)) / sum(cm)
}

calc_jaccard_lq <- function(group_a, group_b) {
  group_a <- factor(group_a, levels = c("NLQ", "LQ"))
  group_b <- factor(group_b, levels = c("NLQ", "LQ"))
  cm <- table(group_a, group_b)
  
  both_lq <- cm["LQ", "LQ"]
  a_only  <- cm["LQ", "NLQ"]
  b_only  <- cm["NLQ", "LQ"]
  
  denom <- both_lq + a_only + b_only
  if (denom == 0) return(NA_real_)
  
  both_lq / denom
}

# -----------------------------
# 3. Read and clean data
# -----------------------------
if (!file.exists(input_file)) {
  stop("Input file not found: ", input_file)
}

raw_data <- read_excel(input_file)

required_cols <- c(
  "Subject_ID", "Timepoint", "Vaccine_Group", "Age", "Sex", "Days_T1_T2", immune_vars
)
check_required_columns(raw_data, required_cols)

t2_base <- raw_data %>%
  filter(Timepoint == "T2") %>%
  mutate(
    across(all_of(immune_vars), ~ suppressWarnings(as.numeric(.x))),
    Age = suppressWarnings(as.numeric(Age)),
    Days_T1_T2 = suppressWarnings(as.numeric(Days_T1_T2)),
    Sex = factor(Sex),
    Vaccine_Group = factor(Vaccine_Group)
  )

if (nrow(t2_base) == 0) {
  stop("No T2 observations found.")
}

# -----------------------------
# 4. Main analysis
#    includes Days_T1_T2
# -----------------------------
main_res <- build_index_analysis(
  data = t2_base,
  immune_vars = immune_vars,
  covariates = main_covariates,
  index_name = "Main_Index",
  group_name = "Main_Group"
)

write_csv(main_res, main_output_file)

# -----------------------------
# 5. Alternative analysis
#    excludes Days_T1_T2
# -----------------------------
alt_res <- build_index_analysis(
  data = t2_base,
  immune_vars = immune_vars,
  covariates = alt_covariates,
  index_name = "Alt_Index",
  group_name = "Alt_Group"
)

write_csv(alt_res, alt_output_file)

# -----------------------------
# 6. Robustness check 1:
#    overlap of classifications
# -----------------------------
overlap_df <- main_res %>%
  inner_join(alt_res, by = "Subject_ID")

conf_matrix <- table(
  Main_Analysis = overlap_df$Main_Group,
  Alt_Analysis = overlap_df$Alt_Group
)

agreement_rate <- calc_agreement(overlap_df$Main_Group, overlap_df$Alt_Group)
jaccard_lq <- calc_jaccard_lq(overlap_df$Main_Group, overlap_df$Alt_Group)

overlap_summary <- tibble(
  N_common = nrow(overlap_df),
  N_main = nrow(main_res),
  N_alt = nrow(alt_res),
  Agreement_Rate = agreement_rate,
  Jaccard_LQ = jaccard_lq
)

write_csv(overlap_df, overlap_output_file)

cat("\n=== Check 1: Overlap between main and alternative LQ classification ===\n")
print(conf_matrix)
cat(sprintf("\nAgreement rate = %.1f%%\n", agreement_rate * 100))
cat(sprintf("Jaccard index for LQ membership = %.3f\n", jaccard_lq))

# -----------------------------
# 7. Robustness check 2:
#    baseline T1 RBD_WT comparison
# -----------------------------
t1_data <- raw_data %>%
  filter(Timepoint == "T1") %>%
  mutate(T1_RBD_WT = suppressWarnings(as.numeric(RBD_WT))) %>%
  select(Subject_ID, T1_RBD_WT) %>%
  filter(!is.na(T1_RBD_WT))

baseline_check <- alt_res %>%
  left_join(t1_data, by = "Subject_ID") %>%
  filter(!is.na(T1_RBD_WT))

baseline_summary <- baseline_check %>%
  group_by(Alt_Group) %>%
  summarise(
    N = n(),
    Mean_T1_RBD_WT = mean(T1_RBD_WT, na.rm = TRUE),
    SD_T1_RBD_WT = sd(T1_RBD_WT, na.rm = TRUE),
    .groups = "drop"
  )

baseline_p <- NA_real_
if (n_distinct(baseline_check$Alt_Group) == 2) {
  baseline_test <- t.test(T1_RBD_WT ~ Alt_Group, data = baseline_check)
  baseline_p <- baseline_test$p.value
}

baseline_summary_out <- baseline_summary %>%
  mutate(T_test_P = baseline_p)

write_csv(baseline_summary_out, baseline_output_file)

cat("\n=== Check 2: T1 baseline RBD_WT in Alt-LQ vs NLQ ===\n")
print(baseline_summary_out)
cat(sprintf("\nBaseline comparison P value = %.4f\n", baseline_p))

# -----------------------------
# 8. Robustness check 3:
#    T2 phenotype directionality
# -----------------------------
t2_phenotype <- t2_base %>%
  left_join(alt_res %>% select(Subject_ID, Alt_Group), by = "Subject_ID") %>%
  filter(!is.na(Alt_Group)) %>%
  group_by(Alt_Group) %>%
  summarise(
    N = n(),
    Mean_RBD_WT = mean(RBD_WT, na.rm = TRUE),
    Mean_IFN_gamma = mean(`IFN-γ`, na.rm = TRUE),
    Mean_IL_2 = mean(`IL-2`, na.rm = TRUE),
    .groups = "drop"
  )

write_csv(t2_phenotype, phenotype_output_file)

cat("\n=== Check 3: T2 phenotype direction in Alt-LQ ===\n")
print(t2_phenotype)

# -----------------------------
# 9. Export summary metrics
# -----------------------------
summary_metrics <- tibble(
  Main_N = nrow(main_res),
  Alt_N = nrow(alt_res),
  Common_N = nrow(overlap_df),
  Agreement_Rate = agreement_rate,
  Jaccard_LQ = jaccard_lq,
  Baseline_T1_RBD_WT_P = baseline_p
)

write_csv(summary_metrics, summary_output_file)

message("========================================================")
message("Sensitivity analysis completed.")
message("No additional log transformation was applied.")
message("Main analysis includes Days_T1_T2; alternative analysis excludes it.")
message("Outputs were saved to: ", normalizePath(output_dir))
message("========================================================")
