# Supplementary material for: Real-world immune dynamics following COVID-19 vaccination and breakthrough infection: a paired-sample study in Zhejiang Province, China
Source: Front Immunol. 2026 Mar 31;17:1801564. doi: 10.3389/fimmu.2026.1801564 (PMC13077751; doi:10.3389/fimmu.2026.1801564)
Supplement: Supplementary file 1 [file DataSheet1.zip › Supplementary materials/Deidentified_Raw_Data.xlsx]

## Sheet: Sheet1
Subject_ID	Vaccine_Group	Sex	Age	Dose_Number	Days_Since_Vax	Timepoint	Days_T1_T2	RBD_WT	RBD_Delta	RBD_BA.5	IC50	IL-5	IL-13	IL-2	IL-6	IL-10	IFN-γ	TNF-α	IL-4
1	C-0	M	51	0	NA	T1	NA	48.7218	NA	NA	0	9.881	90.72	1.22	36.7	2.9	21.7	7.49	4.88
2	C-0	F	71	0	NA	T1	NA	12.6131	NA	NA	NA	24.814	43.69	0	8.99	2.37	39	0	0
3	C-0	M	67	0	NA	T1	490	17.4313	19.8584	5.59078	NA	3.187	37.27	3.75	116.37	6.14	87.86	0	0
4	C-0	M	76	0	NA	T1	482	379.283	376.585	116.444	NA	2.472	21.07	0	1.22	2.22	0.95	3.43	0
5	C-0	F	39	0	NA	T1	483	105.649	109.395	30.2874	0	9.502	35.13	0	2.83	1.85	2.08	0	3.74
6	C-0	F	20	0	NA	T1	NA	35.8169	NA	NA	NA	0.599	0	0.12	33.14	0.33	0	0	3
7	C-0	M	27	0	NA	T1	NA	12.6131	NA	NA	NA	14.745	0	1.61	50.74	2.55	27.17	0	1.97
8	C-0	M	84	0	NA	T1	467	9.01402	24.7034	4.93237	42	3.305	18.47	1.41	32.71	2.21	4.15	13.43	3.45
9	C-0	F	64	0	NA	T1	420	46.6639	76.3454	12.8628	NA	91.092	322.65	33.06	258.95	19.06	557.64	329.4	105.15
10	C-0	F	3	0	NA	T1	NA	37.8853	NA	NA	NA	80.082	450.95	71.93	185.9	21.18	261.07	711.44	307.42
11	C-0	M	3	0	NA	T1	NA	12.2424	NA	NA	NA	17.326	101.35	8.68	43.52	5.1	5.08	75.5	49.03
12	C-0	M	6	0	NA	T1	NA	7.8146	NA	NA	NA	2.349	24.51	0.76	19.78	1.6	9.69	0	2.68
13	C-0	M	24	0	NA	T1	NA	11.8741	NA	NA	NA	3.761	90.12	2.35	29.49	1.6	7.16	0	3.37
14	C-0	M	63	0	NA	T1	420	61.0605	66.6936	24.9087	NA	7.482	35.21	3.58	39.15	1.98	13.85	2.11	9.25
15	C-0	F	22	0	NA	T1	NA	25.3479	NA	NA	NA	0.844	0	0.1	0	0.31	0	0	0
16	C-0	M	71	0	NA	T1	NA	15.4641	NA	NA	39	4.395	44.83	0.03	1.18	1.44	4.72	0	5.82
17	C-0	M	27	0	NA	T1	NA	11.3259	NA	NA	NA	49.515	30.95	0.44	28.14	2.22	39.12	1.01	5.28
18	C-0	M	62	0	NA	T1	NA	7.98389	NA	NA	NA	9.691	50.58	1.81	24.6	6.67	17.22	8.16	7.99
19	C-0	M	19	0	NA	T1	NA	17.0337	NA	NA	NA	2.8	88.87	0.08	36.84	3.27	0	0	0
20	C-0	M	18	0	NA	T1	NA	6.32371	NA	NA	NA	7.576	110.39	1.55	20.91	2.65	16.67	22.58	9.21
21	C-0	F	11	0	NA	T1	NA	47.5854	NA	NA	NA	0	0	0	0	8.34	3.43	0.95	0
22	C-0	M	30	0	NA	T1	NA	44.3162	NA	NA	NA	31.662	49.92	3	15.39	3.75	25.95	34.33	0
23	C-0	M	24	0	NA	T1	NA	17.0835	NA	NA	NA	0	0	0.11	0	0.56	13.17	0	0
24	C-0	F	35	0	NA	T1	NA	48.2049	NA	NA	NA	12.158	0	1.69	1.47	1.41	0	8.85	0
25	C-0	M	4	0	NA	T1	NA	15.5632	NA	NA	NA	36.837	52.6	4.83	62.22	55.19	179.55	19.02	8.56
26	C-0	F	7	0	NA	T1	NA	14.3328	NA	NA	NA	2.519	123.8	3.4	10.58	4.57	26.23	61.66	0.98
27	C-0	F	87	0	NA	T1	NA	26.4457	NA	NA	0	7.672	85.32	1.26	128.41	4.28	64.41	10.85	9.91
28	C-0	F	89	0	NA	T1	NA	24.3998	NA	NA	0	3.108	526.79	0	64.65	3.41	17.55	0.81	9.68
29	C-0	F	25	0	NA	T1	492	27.4474	NA	NA	NA	0	0	0.08	30.53	0	0	0	0
30	C-0	M	79	0	NA	T1	420	9.89065	10.6034	3.34331	0	10.143	42.06	0.31	57.36	4.07	18.9	2.04	7.91
31	C-0	F	22	0	NA	T1	NA	64.4153	NA	NA	NA	0	124.23	0.09	29.27	0.91	0	0	0
32	C-0	F	51	0	NA	T1	NA	18.2324	NA	NA	0	3.119	0	0.82	0	1.87	0	0	8.38
33	C-0	F	77	0	NA	T1	420	5.8405	6.9789	2.24345	NA	3.481	44.97	0	57.28	2.83	146.62	4.43	4.47
34	C-0	F	80	0	NA	T1	NA	6.64978	7.14458	1.65673	NA	5.059	40.07	0	24.03	4.47	5.93	0	0.59
35	C-0	M	75	0	NA	T1	458	13.1734	17.8308	4.58108	NA	14.649	58.49	1.73	48.55	3.84	9.15	0.27	10.17
36	C-0	M	49	0	NA	T1	483	33.9316	45.391	10.9593	0	36.489	35.53	6.53	20.74	2.77	81.52	0.03	3.69
37	C-0	M	17	0	NA	T1	NA	19.0415	NA	NA	NA	6.605	73.34	2.31	16.23	3.57	58.71	97.09	0
38	C-0	F	29	0	NA	T1	NA	101.956	NA	NA	NA	32.321	170.92	7.9	73.65	3.45	23.4	145.38	95.72
39	C-0	F	87	0	NA	T1	NA	12.528	NA	NA	0	16.978	13.46	0.37	459.25	2.7	19.5	0.3	0
40	C-0	M	52	0	NA	T1	NA	10.9499	NA	NA	NA	4.583	0	0.75	6.78	2.43	7.9	13.58	0
41	C-0	M	4	0	NA	T1	NA	22.0225	NA	NA	NA	29.056	115.87	3.02	167.45	7.96	52.76	58.44	28.38
42	C-0	M	68	0	NA	T1	NA	33.9316	NA	NA	NA	12.573	56.07	8.03	29	2.76	3.02	88.16	37.17
43	C-0	F	6	0	NA	T1	NA	25.1363	NA	NA	NA	104.969	514.83	59.49	241.19	24.07	291.88	602.07	238.25
44	C-0	M	70	0	NA	T1	NA	8.55102	NA	NA	NA	0	0	0.09	0	0.09	26.41	0	0
45	C-0	M	75	0	NA	T1	490	68.9925	75.1517	21.747	NA	4.138	35.67	1.71	20.75	3.08	2.58	0	2.69
46	C-0	F	73	0	NA	T1	NA	21.4432	NA	NA	0	21.669	72.21	0	75.04	2.05	13.11	0	0
47	C-0	F	4	0	NA	T1	NA	37.9701	NA	NA	NA	56.619	294.3	46.64	151.55	17.4	77.88	527.2	270.32
48	C-0	M	6	0	NA	T1	NA	5.36464	NA	NA	NA	7.213	91.01	0.82	37.05	3.82	5.23	1.36	6.06
49	C-0	F	19	0	NA	T1	NA	28.2168	NA	NA	NA	5.098	52.36	2	23.64	1.78	2.95	0.3	4.62
50	C-0	F	85	0	NA	T1	422	2.00827	NA	NA	NA	8.809	51.49	0	16.29	1.79	0.83	0	0
51	C-0	M	6	0	NA	T1	NA	17.2322	NA	NA	NA	4.536	99.4	1.1	36.21	2.31	6.55	6.99	5.82
52	C-0	M	3	0	NA	T1	NA	19.4799	NA	NA	NA	36.667	170.63	6.59	257.72	31.03	48.5	15.8	18.55
53	C-0	F	7	0	NA	T1	NA	105.248	NA	NA	NA	21.6	82.83	4.37	313.43	66.5	646.49	10.62	14.79
54	C-0	F	29	0	NA	T1	NA	31.8432	NA	NA	NA	2.743	57.05	0.56	16.75	1.72	0	9.36	0
55	C-0	F	51	0	NA	T1	NA	20.8904	NA	NA	NA	1.23	75.79	3.75	12.15	2.41	37.75	145.11	54.01
56	C-0	F	83	0	NA	T1	NA	2.27552	NA	NA	NA	56.11	64.62	15.89	8.8	3.54	3.5	15.71	4.8
57	C-0	F	16	0	NA	T1	NA	5.63534	NA	NA	NA	8.424	51.49	0	44.61	2.93	6.01	1.13	5.3
58	C-0	M	9	0	NA	T1	NA	184.582	NA	NA	NA	16.144	50.11	6	26.52	4.37	7.64	23.09	15.7
59	C-0	F	19	0	NA	T1	NA	370.564	NA	NA	NA	0	68.35	0.34	0	1.84	0	0	0
60	C-0	F	19	0	NA	T1	NA	40.8092	NA	NA	NA	8.997	94.36	1.86	137.67	2.84	21.85	44.12	0
61	C-0	M	75	0	NA	T1	NA	9.97571	NA	NA	NA	3.239	0	0.35	15.47	2.07	17.54	0.24	0
62	C-0	M	84	0	NA	T1	421	2.41126	NA	NA	NA	9.011	19.32	0	10.5	3.86	3.41	0	2.44
63	C-0	F	54	0	NA	T1	NA	5.76087	NA	NA	35	7.507	33.79	1.14	74.54	3.27	38.14	0.58	0
64	C-0	M	3	0	NA	T1	NA	13.1514	NA	NA	NA	2.378	17.12	2.02	16.02	6.1	14.77	11.96	17.67
65	C-0	F	77	0	NA	T1	420	29.694	NA	NA	NA	7.393	87.89	0	35.76	3.26	8.28	0	6.12
66	C-0	F	18	0	NA	T1	NA	20.8904	NA	NA	NA	2.849	93.56	2.18	129.16	1.54	4.37	0	0
67	C-0	F	70	0	NA	T1	NA	1.99552	NA	NA	NA	0.112	0	0	832.97	37.26	0.6	0	0
68	C-0	M	55	0	NA	T1	NA	14.9088	NA	NA	NA	4.535	59.09	0	10.28	2.95	9.59	0.49	13
69	C-0	M	27	0	NA	T1	NA	86.1899	NA	NA	NA	4.274	0	0.36	34.69	0.27	0	0	0
70	C-0	F	27	0	NA	T1	NA	8.4959	NA	NA	NA	6.131	91.35	1.75	25.12	2.76	4.69	69.44	7.18
71	C-0	M	4	0	NA	T1	NA	17.8875	NA	NA	NA	15.973	154.03	4.61	72.53	3.89	29.36	52.43	51.01
72	C-0	F	58	0	NA	T1	NA	73.1533	NA	NA	NA	15.591	40.24	0.66	40.89	4.48	9.96	16.41	2.45
73	C-0	F	79	0	NA	T1	422	25.1363	46.6639	7.60601	NA	5.553	23.69	3.41	114.52	2.85	2.06	52.04	7.72
74	C-0	M	76	0	NA	T1	470	17.8308	18.8384	5.4094	NA	24.036	58.12	1.52	21.09	3.39	18.07	0	0.44
75	C-0	M	68	0	NA	T1	NA	5.91882	NA	NA	0	5.293	37.07	2.45	18.13	2.65	5.01	0	2.42
76	C-0	F	16	0	NA	T1	NA	133.461	NA	NA	NA	1.51	83.63	0.79	20.26	1.92	15.21	40.01	0
77	C-0	F	14	0	NA	T1	NA	170.308	NA	NA	NA	6.51	39.44	3.39	10.97	1.67	1.17	35.39	29.22
78	C-0	F	45	0	NA	T1	NA	14.3328	NA	NA	0	0	0	1.65	365.88	1.82	50.2	19.25	59.1
79	C-0	F	88	0	NA	T1	NA	3.10923	NA	NA	NA	2.718	46.41	0.36	0	1.66	0	0	0
80	C-0	F	42	0	NA	T1	NA	17.4313	NA	NA	0	15.653	91.52	5.94	23.18	2.66	4.27	0	3.54
81	C-0	M	25	0	NA	T1	NA	30.2429	NA	NA	NA	4.238	65.77	2.15	30.84	1.84	2.83	5.57	12.26
82	C-0	M	16	0	NA	T1	NA	13.9425	NA	NA	NA	12.728	82.17	0.66	46.15	4.18	5.63	7.32	7.61
83	C-0	M	5	0	NA	T1	NA	53.1815	NA	NA	NA	18.747	113.86	5.25	61.68	62.04	235.76	46.53	33.64
84	C-0	M	56	0	NA	T1	NA	15.8923	NA	NA	NA	20.527	0	0.73	43.25	2.75	4.24	0	9.91
85	C-0	M	41	0	NA	T1	NA	101.585	NA	NA	NA	2.755	35.67	2.58	18.49	3.47	3.16	0.52	0.51
1	C-0	M	51	0	NA	T2	NA	NA	NA	NA	NA	NA	NA	NA	NA	NA	NA	NA	NA
2	C-0	F	71	0	NA	T2	NA	NA	NA	NA	NA	NA	NA	NA	NA	NA	NA	NA	NA
3	C-0	M	67	0	NA	T2	490	59461.5	178861	31298.5	138.1	0.343	0	0.97	0.72	0.46	0.37	0	1.05
4	C-0	M	76	0	NA	T2	482	305.565	951.711	1283.53	90.8	0	0	0.25	0	1.15	0	0.86	0
5	C-0	F	39	0	NA	T2	483	17165.5	19163	6296.94	NA	0.539	0	2.2	0	0.37	0	0	0.29
6	C-0	F	20	0	NA	T2	NA	NA	NA	NA	NA	NA	NA	NA	NA	NA	NA	NA	NA
7	C-0	M	27	0	NA	T2	NA	NA	NA	NA	NA	NA	NA	NA	NA	NA	NA	NA	NA
8	C-0	M	84	0	NA	T2	467	3207.13	3537.58	2506.75	0	0.243	0	0.5	1.63	0.57	2.29	0.12	0.33
9	C-0	F	64	0	NA	T2	420	10359.2	15176.5	6376.6	0	15.677	78.44	1.35	78.63	4.75	11.38	86.4	2.28
10	C-0	F	3	0	NA	T2	NA	NA	NA	NA	NA	NA	NA	NA	NA	NA	NA	NA	NA
11	C-0	M	3	0	NA	T2	NA	NA	NA	NA	NA	NA	NA	NA	NA	NA	NA	NA	NA
12	C-0	M	6	0	NA	T2	NA	NA	NA	NA	NA	NA	NA	NA	NA	NA	NA	NA	NA
13	C-0	M	24	0	NA	T2	NA	NA	NA	NA	NA	NA	NA	NA	NA	NA	NA	NA	NA
14	C-0	M	63	0	NA	T2	420	63755.6	79899.8	30495.1	58.6	0	0	1.33	134.41	1.52	437.17	16.85	3.17
15	C-0	F	22	0	NA	T2	NA	NA	NA	NA	NA	NA	NA	NA	NA	NA	NA	NA	NA
16	C-0	M	71	0	NA	T2	NA	NA	NA	NA	NA	NA	NA	NA	NA	NA	NA	NA	NA
17	C-0	M	27	0	NA	T2	NA	NA	NA	NA	NA	NA	NA	NA	NA	NA	NA	NA	NA
18	C-0	M	62	0	NA	T2	NA	NA	NA	NA	NA	NA	NA	NA	NA	NA	NA	NA	NA
19	C-0	M	19	0	NA	T2	NA	NA	NA	NA	NA	NA	NA	NA	NA	NA	NA	NA	NA
20	C-0	M	18	0	NA	T2	NA	NA	NA	NA	NA	NA	NA	NA	NA	NA	NA	NA	NA
21	C-0	F	11	0	NA	T2	NA	NA	NA	NA	NA	NA	NA	NA	NA	NA	NA	NA	NA
22	C-0	M	30	0	NA	T2	NA	NA	NA	NA	NA	NA	NA	NA	NA	NA	NA	NA	NA
23	C-0	M	24	0	NA	T2	NA	NA	NA	NA	NA	NA	NA	NA	NA	NA	NA	NA	NA
24	C-0	F	35	0	NA	T2	NA	NA	NA	NA	NA	NA	NA	NA	NA	NA	NA	NA	NA
25	C-0	M	4	0	NA	T2	NA	NA	NA	NA	NA	NA	NA	NA	NA	NA	NA	NA	NA
26	C-0	F	7	0	NA	T2	NA	NA	NA	NA	NA	NA	NA	NA	NA	NA	NA	NA	NA
27	C-0	F	87	0	NA	T2	NA	NA	NA	NA	NA	NA	NA	NA	NA	NA	NA	NA	NA
28	C-0	F	89	0	NA	T2	NA	NA	NA	NA	NA	NA	NA	NA	NA	NA	NA	NA	NA
29	C-0	F	25	0	NA	T2	492	45470.1	31853.8	6996.05	0	1.505	32.23	0.57	4.14	2.04	12.19	60.44	1.34
30	C-0	M	79	0	NA	T2	420	15504.9	16602	4674.45	62.9	5.958	51.34	66.05	272.61	36.61	280.36	59.66	4.99
31	C-0	F	22	0	NA	T2	NA	NA	NA	NA	NA	NA	NA	NA	NA	NA	NA	NA	NA
32	C-0	F	51	0	NA	T2	NA	NA	NA	NA	NA	NA	NA	NA	NA	NA	NA	NA	NA
33	C-0	F	77	0	NA	T2	420	71156.3	88758.7	19675	384	2.727	31.48	1.06	1.67	3.56	1.97	40.64	10.77
34	C-0	F	80	0	NA	T2	NA	141669	132784	46217.5	61.4	1.727	0	0.51	1.64	0.97	1.45	2.24	0.64
35	C-0	M	75	0	NA	T2	458	229654	226666	244540	158.3	3.187	9.32	0.88	5.31	1.39	3.07	6.95	4.38
36	C-0	M	49	0	NA	T2	483	147328	178223	184847	NA	1.107	5.46	1.16	3.75	1.14	8.57	0	0.56
37	C-0	M	17	0	NA	T2	NA	NA	NA	NA	NA	NA	NA	NA	NA	NA	NA	NA	NA
38	C-0	F	29	0	NA	T2	NA	NA	NA	NA	NA	NA	NA	NA	NA	NA	NA	NA	NA
39	C-0	F	87	0	NA	T2	NA	NA	NA	NA	NA	NA	NA	NA	NA	NA	NA	NA	NA
40	C-0	M	52	0	NA	T2	NA	NA	NA	NA	NA	NA	NA	NA	NA	NA	NA	NA	NA
41	C-0	M	4	0	NA	T2	NA	NA	NA	NA	NA	NA	NA	NA	NA	NA	NA	NA	NA
42	C-0	M	68	0	NA	T2	NA	NA	NA	NA	NA	NA	NA	NA	NA	NA	NA	NA	NA
43	C-0	F	6	0	NA	T2	NA	NA	NA	NA	NA	NA	NA	NA	NA	NA	NA	NA	NA
44	C-0	M	70	0	NA	T2	NA	NA	NA	NA	NA	NA	NA	NA	NA	NA	NA	NA	NA
45	C-0	M	75	0	NA	T2	490	40355.6	100994	18439.3	54.9	0.636	5.07	0.92	1.87	1.02	1.12	6.14	0.71
46	C-0	F	73	0	NA	T2	NA	NA	NA	NA	NA	NA	NA	NA	NA	NA	NA	NA	NA
47	C-0	F	4	0	NA	T2	NA	NA	NA	NA	NA	NA	NA	NA	NA	NA	NA	NA	NA
48	C-0	M	6	0	NA	T2	NA	NA	NA	NA	NA	NA	NA	NA	NA	NA	NA	NA	NA
49	C-0	F	19	0	NA	T2	NA	NA	NA	NA	NA	NA	NA	NA	NA	NA	NA	NA	NA
50	C-0	F	85	0	NA	T2	422	279.884	1151.06	599.847	30.6	17.888	70.2	0.84	363.98	3.77	21.65	111.06	5.64
51	C-0	M	6	0	NA	T2	NA	NA	NA	NA	NA	NA	NA	NA	NA	NA	NA	NA	NA
52	C-0	M	3	0	NA	T2	NA	NA	NA	NA	NA	NA	NA	NA	NA	NA	NA	NA	NA
53	C-0	F	7	0	NA	T2	NA	NA	NA	NA	NA	NA	NA	NA	NA	NA	NA	NA	NA
54	C-0	F	29	0	NA	T2	NA	NA	NA	NA	NA	NA	NA	NA	NA	NA	NA	NA	NA
55	C-0	F	51	0	NA	T2	NA	NA	NA	NA	NA	NA	NA	NA	NA	NA	NA	NA	NA
56	C-0	F	83	0	NA	T2	NA	NA	NA	NA	NA	NA	NA	NA	NA	NA	NA	NA	NA
57	C-0	F	16	0	NA	T2	NA	NA	NA	NA	NA	NA	NA	NA	NA	NA	NA	NA	NA
58	C-0	M	9	0	NA	T2	NA	NA	NA	NA	NA	NA	NA	NA	NA	NA	NA	NA	NA
59	C-0	F	19	0	NA	T2	NA	NA	NA	NA	NA	NA	NA	NA	NA	NA	NA	NA	NA
60	C-0	F	19	0	NA	T2	NA	NA	NA	NA	NA	NA	NA	NA	NA	NA	NA	NA	NA
61	C-0	M	75	0	NA	T2	NA	NA	NA	NA	NA	NA	NA	NA	NA	NA	NA	NA	NA
62	C-0	M	84	0	NA	T2	421	209592	1.06044e+06	65018.3	29.4	3.787	28.42	0.4	56.59	3.92	38.62	41.5	0.01
63	C-0	F	54	0	NA	T2	NA	NA	NA	NA	NA	NA	NA	NA	NA	NA	NA	NA	NA
64	C-0	M	3	0	NA	T2	NA	NA	NA	NA	NA	NA	NA	NA	NA	NA	NA	NA	NA
65	C-0	F	77	0	NA	T2	420	3436.41	16483.3	5400.73	240.5	5.169	0	0.52	84.28	1.97	18.41	18.92	0
66	C-0	F	18	0	NA	T2	NA	NA	NA	NA	NA	NA	NA	NA	NA	NA	NA	NA	NA
67	C-0	F	70	0	NA	T2	NA	NA	NA	NA	NA	NA	NA	NA	NA	NA	NA	NA	NA
68	C-0	M	55	0	NA	T2	NA	NA	NA	NA	NA	NA	NA	NA	NA	NA	NA	NA	NA
69	C-0	M	27	0	NA	T2	NA	NA	NA	NA	NA	NA	NA	NA	NA	NA	NA	NA	NA
70	C-0	F	27	0	NA	T2	NA	NA	NA	NA	NA	NA	NA	NA	NA	NA	NA	NA	NA
71	C-0	M	4	0	NA	T2	NA	NA	NA	NA	NA	NA	NA	NA	NA	NA	NA	NA	NA
72	C-0	F	58	0	NA	T2	NA	NA	NA	NA	NA	NA	NA	NA	NA	NA	NA	NA	NA
73	C-0	F	79	0	NA	T2	422	71339.6	93160.6	36507.4	28.4	2.269	28.87	1.31	36.89	1.05	51.13	17.35	2.01
74	C-0	M	76	0	NA	T2	470	59.4425	53.0968	3.49659	75.3	1.81	0	0.72	26.28	19.5	65.89	2.5	0.12
75	C-0	M	68	0	NA	T2	NA	NA	NA	NA	NA	NA	NA	NA	NA	NA	NA	NA	NA
76	C-0	F	16	0	NA	T2	NA	NA	NA	NA	NA	NA	NA	NA	NA	NA	NA	NA	NA
77	C-0	F	14	0	NA	T2	NA	NA	NA	NA	NA	NA	NA	NA	NA	NA	NA	NA	NA
78	C-0	F	45	0	NA	T2	NA	NA	NA	NA	NA	NA	NA	NA	NA	NA	NA	NA	NA
79	C-0	F	88	0	NA	T2	NA	NA	NA	NA	NA	NA	NA	NA	NA	NA	NA	NA	NA
80	C-0	F	42	0	NA	T2	NA	NA	NA	NA	NA	NA	NA	NA	NA	NA	NA	NA	NA
81	C-0	M	25	0	NA	T2	NA	NA	NA	NA	NA	NA	NA	NA	NA	NA	NA	NA	NA
82	C-0	M	16	0	NA	T2	NA	NA	NA	NA	NA	NA	NA	NA	NA	NA	NA	NA	NA
83	C-0	M	5	0	NA	T2	NA	NA	NA	NA	NA	NA	NA	NA	NA	NA	NA	NA	NA
84	C-0	M	56	0	NA	T2	NA	NA	NA	NA	NA	NA	NA	NA	NA	NA	NA	NA	NA
85	C-0	M	41	0	NA	T2	NA	NA	NA	NA	NA	NA	NA	NA	NA	NA	NA	NA	NA
86	RA-1	F	56	1	192	T1	NA	154.115	134.194	47.6679	NA	6.121	45.56	0.99	17.91	3.57	2.84	0	5.44
87	RA-1	M	35	1	175	T1	483	42.5416	45.0505	15.9241	NA	3.161	44.85	1.48	19.21	2.97	2.11	4.57	7.5
88	RA-1	M	43	1	203	T1	NA	23.9435	NA	NA	NA	9.741	25.27	0	3.53	2.22	8.91	0	0.82
89	RA-1	M	25	1	234	T1	NA	38.4533	NA	NA	NA	0	112.17	0.48	2.3	1.19	0	0	0
90	RA-1	M	34	1	216	T1	NA	41.1323	NA	NA	NA	5.223	36.3	2.68	16.52	2.1	2.97	20.88	6.89
91	RA-1	F	35	1	194	T1	476	38.3685	43.7911	12.169	NA	0	64.3	0.78	19.53	9.42	10.41	0.02	7.04
92	RA-1	F	68	1	209	T1	473	27.8932	NA	NA	NA	15.745	48.61	0	17.57	3.15	2.27	0	4.96
93	RA-1	F	27	1	175	T1	483	351.428	345.752	93.1965	0	3.193	73.62	5.26	13.82	2.98	10.8	0	4.7
94	RA-1	M	19	1	189	T1	470	1278.9	1404.4	429.637	79	26.492	80.32	2.35	44.3	3.61	45.36	35.88	0
95	RA-1	F	37	1	179	T1	483	196.329	NA	NA	0	8.661	61.11	6.42	22.19	2.41	4.67	0	7.89
96	RA-1	F	35	1	198	T1	NA	230.582	NA	NA	0	11.651	78.48	1.66	0	1.99	5.69	0	2.97
97	RA-1	F	43	1	154	T1	NA	128.197	NA	NA	NA	12.775	51.5	2.66	22.35	3.12	13.04	0	6.3
98	RA-1	M	31	1	166	T1	NA	741.253	NA	NA	0	19.395	54.12	2.94	33.45	1.84	10.75	3.64	3.97
99	RA-1	M	33	1	190	T1	469	127.224	186.873	47.3077	NA	5.808	31.09	0	19.91	2.7	4.31	0	4.71
100	RA-1	F	53	1	179	T1	483	252.597	256.724	79.5291	0	19.943	47.14	0.53	22.92	3.53	8.63	0	2.64
101	RA-1	F	24	1	190	T1	469	53.6115	62.0452	17.6207	NA	23.684	90.42	6.05	26.62	3.18	30.78	21.64	13.14
102	RA-1	F	34	1	174	T1	483	164.148	170.313	50.7213	NA	3.095	94.35	0	35.85	3.47	13.91	5.98	9.77
103	RA-1	M	57	1	188	T1	484	175.326	188.615	51.8432	0	13.253	53.29	0	92.52	4.17	6.29	0	0
104	RA-1	M	51	1	214	T1	NA	21.7247	NA	NA	NA	19.731	92.33	6.12	71.75	2.84	183.73	271.02	73.06
105	RA-1	F	54	1	186	T1	484	165.781	179.134	50.3501	0	11.442	78.16	2.21	26.68	2.85	23.03	8.76	10.24
106	RA-1	F	33	1	186	T1	485	170.728	168.658	52.7242	0	11.763	129.64	9.66	113.46	11.24	32.24	18.61	23.75
107	RA-1	F	27	1	177	T1	NA	145.149155006665	NA	NA	NA	2.212	0	0.13	41.92	0.33	14.27	0	0
108	RA-1	M	69	1	208	T1	NA	23.2991	27.6701	8.70459	NA	12.44	130.6	2.14	36.71	1.36	5.36	2.67	16.2
109	RA-1	M	76	1	204	T1	463	555.001	647.252	170.037	132	7.16	90.77	1.2	34.49	1.22	59.74	0	11.43
110	RA-1	F	32	1	174	T1	484	450.033	NA	NA	0	8.273	48.25	2.55	33.54	2.61	19.16	0	4.99
111	RA-1	M	34	1	173	T1	483	34.3126	43.2901	15.6069	NA	10.381	0	0	5.44	2.28	3.07	0	6.55
112	RA-1	M	51	1	206	T1	NA	13.5497	NA	NA	NA	5.37	59.15	1.78	15.86	3.6	0	17.86	6.71
113	RA-1	F	40	1	197	T1	NA	243.959	NA	NA	NA	0	64.03	9.06	53.83	1.62	580.42	214.15	67.57
114	RA-1	F	34	1	216	T1	NA	66.8267	NA	NA	NA	1.942	0	0	0	0	3.87	0	0
115	RA-1	M	69	1	168	T1	490	968.436	956.392	310.781	45	12.299	59.85	0.8	16.68	9.58	4.97	5.04	6.67
116	RA-1	M	68	1	182	T1	NA	533.778	NA	NA	0	5.644	100.12	1.85	85.87	1.84	21.5	0	10.74
86	RA-1	F	56	1	192	T2	NA	NA	NA	NA	NA	NA	NA	NA	NA	NA	NA	NA	NA
87	RA-1	M	35	1	175	T2	483	68191.7	195816	22411.5	31.6	2.293	46.38	1.91	16.56	3.13	33.21	17.07	5.75
88	RA-1	M	43	1	203	T2	NA	NA	NA	NA	NA	NA	NA	NA	NA	NA	NA	NA	NA
89	RA-1	M	25	1	234	T2	NA	NA	NA	NA	NA	NA	NA	NA	NA	NA	NA	NA	NA
90	RA-1	M	34	1	216	T2	NA	NA	NA	NA	NA	NA	NA	NA	NA	NA	NA	NA	NA
91	RA-1	F	35	1	194	T2	476	53365.8	90695.8	28778	37.9	323.732	2827.49	0.99	36.55	19.45	12.13	10.64	3.84
92	RA-1	F	68	1	209	T2	473	45049	70053.9	28646.6	219.6	4.298	19.18	1.3	3.54	1.18	1.78	18.21	0.6
93	RA-1	F	27	1	175	T2	483	40694.7	132687	28086.7	19.6	2.095	0	0.52	0.74	0.56	0.6	0.02	1.15
94	RA-1	M	19	1	189	T2	470	85987.3831149185	163253	15080.5	73.1	0.171	0	0.31	1.48	0.28	0.42	1.23	0.64
95	RA-1	F	37	1	179	T2	483	107.478	139.709	6.20541	139.2	0.12	0	0.4	2.36	0.48	1.68	0	0.59
96	RA-1	F	35	1	198	T2	NA	NA	NA	NA	NA	NA	NA	NA	NA	NA	NA	NA	NA
97	RA-1	F	43	1	154	T2	NA	NA	NA	NA	NA	NA	NA	NA	NA	NA	NA	NA	NA
98	RA-1	M	31	1	166	T2	NA	NA	NA	NA	NA	NA	NA	NA	NA	NA	NA	NA	NA
99	RA-1	M	33	1	190	T2	469	1190.17	4954.75	3975.93	117.3	5.085	12.36	0.77	8.94	0.78	1	0	3.46
100	RA-1	F	53	1	179	T2	483	2700.46	2989.77	1207.21	59.5	13.597	61.76	0.37	4.46	10.6	4.21	363.83	48.76
101	RA-1	F	24	1	190	T2	469	508.658	342.37	39.5356	27.5	0.575	0	0.7	3.14	0.56	2.66	1.45	1.71
102	RA-1	F	34	1	174	T2	483	91339.5	107801	110421	192.5	0.266	0	0.64	5.35	0.75	10.54	3.11	3.26
103	RA-1	M	57	1	188	T2	484	114.988	147.371	4.48207	75.9	14.201	0	0.35	1.05	0.67	1.85	0.01	0.98
104	RA-1	M	51	1	214	T2	NA	NA	NA	NA	NA	NA	NA	NA	NA	NA	NA	NA	NA
105	RA-1	F	54	1	186	T2	484	445.135	768.969	1809.47	125.7	0.629	0	0.43	105.54	0.65	0.68	0.02	1.14
106	RA-1	F	33	1	186	T2	485	11360.1	12924.2	4119.97	67.3	2.306	0.62	0.84	8.17	0.77	36.3	0	3.45
107	RA-1	F	27	1	177	T2	NA	NA	NA	NA	NA	NA	NA	NA	NA	NA	NA	NA	NA
108	RA-1	M	69	1	208	T2	NA	NA	NA	NA	NA	NA	NA	NA	NA	NA	NA	NA	NA
109	RA-1	M	76	1	204	T2	463	7613.48	8849.33	1606.81	147.4	0.287	0	0.74	1.47	0.4	10.92	0.01	1.01
110	RA-1	F	32	1	174	T2	484	143097	241296	115238	66.7	0.762	11.72	0.93	11.82	2.31	40.99	0	0.69
111	RA-1	M	34	1	173	T2	483	50695.4	103518	17552.1	179	0.41	28.81	0.64	2.02	0.53	1.48	0.17	1.2
112	RA-1	M	51	1	206	T2	NA	NA	NA	NA	NA	NA	NA	NA	NA	NA	NA	NA	NA
113	RA-1	F	40	1	197	T2	NA	NA	NA	NA	NA	NA	NA	NA	NA	NA	NA	NA	NA
114	RA-1	F	34	1	216	T2	NA	NA	NA	NA	NA	NA	NA	NA	NA	NA	NA	NA	NA
115	RA-1	M	69	1	168	T2	490	165.887	293.997	633.721	82.6	0.74	0	0.69	0.79	0.48	4.24	0	4.61
116	RA-1	M	68	1	182	T2	NA	NA	NA	NA	NA	NA	NA	NA	NA	NA	NA	NA	NA
117	CV-2	F	68	2	186	T1	NA	432.953	NA	NA	NA	28.061	228.3	6.87	117.1	5.92	43.94	91.75	46.52
118	CV-2	F	82	2	187	T1	NA	454.713	NA	NA	NA	6.666	83.33	0.82	46.42	1.77	38.93	0	1.92
119	CV-2	F	67	2	154	T1	NA	591.472	NA	NA	NA	17.586	47.04	0.37	280.91	1.36	2.98	7.34	0
120	CV-2	F	78	2	93	T1	NA	23120.4	463.011	192.341	0	0	0	0	35.29	0	0.2	0	0
121	CV-2	M	63	2	186	T1	NA	1802.73	15346.6	7549.46	NA	17.68	241.4	46.03	97.24	4.96	15.59	728.22	447.93
122	CV-2	F	63	2	186	T1	NA	653.899	NA	NA	NA	2.686	245.82	3.16	98.17	2.69	21.94	81.74	36.54
123	CV-2	F	29	2	124	T1	NA	1819.27	3002.34	483.236	41	2.612	0	0.47	22.71	0.19	4.63	2.2	4.45
124	CV-2	M	49	2	128	T1	NA	65.6947	NA	NA	NA	34.919	0	0	0	11.61	106.21	2.73	0
125	CV-2	M	17	2	147	T1	NA	155.82	NA	NA	NA	19.213	170.11	54.28	58.18	5.2	47.03	446.52	219.32
126	CV-2	M	16	2	99	T1	NA	233.529	NA	NA	NA	48.607	267.52	17.51	133.18	8.81	175.38	457.17	142.28
127	CV-2	F	9	2	74	T1	NA	435.499	NA	NA	NA	3.735	29.35	0.97	11.67	1.4	8.1	0.55	0.83
128	CV-2	M	63	2	108	T1	NA	77.6951	NA	NA	NA	1.545	0	0.42	0	1.92	387.51	0	2.3
129	CV-2	M	4	2	46	T1	NA	3411.77	8819.64	3547.9	146	21.624	63.41	4.41	42.31	5.35	8.32	2.35	7.47
130	CV-2	F	30	2	127	T1	NA	108.622	NA	NA	NA	5.532	0	2.72	8.12	2.32	0	62.85	0
131	CV-2	M	69	2	205	T1	NA	28.2602	NA	NA	NA	4.58	31.21	2.73	5.12	5.5	54.52	47.97	0
132	CV-2	F	59	2	187	T1	NA	75.5559	NA	NA	NA	6.311	123.23	0.5	26.29	1.98	26.64	0	22.02
133	CV-2	M	68	2	84	T1	NA	49.6667	NA	NA	NA	24.493	43.31	1.66	14.34	3.5	1.88	0	3.93
134	CV-2	M	16	2	147	T1	NA	115.991	NA	NA	NA	6.166	63.63	4.63	56.51	1.87	4727.73	1.6	10.19
135	CV-2	M	52	2	138	T1	NA	13.3613	NA	NA	NA	0.454	0	1.04	0	2	7.56	18.29	0
136	CV-2	M	81	2	120	T1	NA	774.486	NA	NA	0	11.676	46.27	1.15	29.82	2.03	3.31	4.03	3
137	CV-2	M	57	2	144	T1	NA	22.1446	NA	NA	NA	6.036	99.18	0.59	19.8	3.13	14.18	0	7.11
138	CV-2	F	60	2	208	T1	NA	25.5389	NA	NA	NA	0.421	6.12	0	0	1.38	19.95	0.67	0
139	CV-2	F	39	2	93	T1	NA	70.1517	NA	NA	NA	4.561	39.19	1.86	10	3.54	5.39	9.32	0.35
140	CV-2	M	9	2	7	T1	NA	222.403	NA	NA	NA	20.51	81.3	2.18	75.35	45.5	445.69	24.04	10.49
141	CV-2	M	64	2	181	T1	NA	55.3208	NA	NA	NA	5.901	19.65	0	3.4	1.99	9.22	0	0
142	CV-2	M	81	2	171	T1	NA	30.698	NA	NA	NA	1.61	34.67	1.08	23.29	6.4	1.92	0	3.92
143	CV-2	M	11	2	71	T1	NA	463.085	NA	NA	NA	8.715	46.28	0	15.5	2.16	11.36	0	6.16
144	CV-2	M	17	2	99	T1	NA	473.263	NA	NA	NA	13.163	35.33	0	37.22	3.41	8.03	0	7.27
145	CV-2	F	70	2	103	T1	NA	64.5646	NA	NA	NA	0	0	1.05	1.01	0.77	2.66	0	0
146	CV-2	F	61	2	168	T1	NA	951.916	NA	NA	0	20.103	287.81	0.35	106.71	18.71	9.21	0	11.99
147	CV-2	F	7	2	17	T1	NA	496.604	NA	NA	NA	2.612	38.79	1.12	27.46	3.96	2.8	5.6	14.44
148	CV-2	M	14	2	68	T1	NA	364.834	NA	NA	NA	13.673	196.4	7.1	92.88	3.81	32.69	159.04	97.67
149	CV-2	F	84	2	207	T1	NA	53.1414	NA	NA	NA	6.818	24.89	1.02	10.47	1.96	10.36	18.87	0
150	CV-2	F	14	2	73	T1	NA	155.7	NA	NA	NA	3.69	0	3.84	9.49	0.62	2.87	26.34	20.67
151	CV-2	F	72	2	167	T1	NA	4394.43	NA	NA	197	9.879	23.57	0.15	8.74	1.9	2.29	0	0
152	CV-2	M	15	2	68	T1	NA	515.289	NA	NA	NA	31.881	148.56	3.57	45.66	2.75	60.43	3.24	7.44
153	CV-2	F	68	2	186	T1	NA	266.604	NA	NA	125	7.61	128.45	2.92	39.38	2.04	16.88	2.93	10.51
154	CV-2	F	78	2	164	T1	NA	2122.28	6574.54	1768.45	143	19.249	15.75	0	7.61	0.01	1.36	0	0
155	CV-2	F	39	2	165	T1	NA	76.1503	NA	NA	NA	12.878	50.24	3.01	22.4	2.38	11.25	35.39	0
156	CV-2	M	22	2	241	T1	NA	304.852	NA	NA	NA	0	95.54	0.49	16.86	1.41	10.12	0	6.52
157	CV-2	F	50	2	164	T1	NA	77.9432	751.97	67.5298	NA	3.455	41.48	5.89	4.7	1.52	28.94	37.53	10.97
158	CV-2	M	34	2	135	T1	NA	134.124	NA	NA	NA	22.121	30.25	0.64	20.31	2.16	0	0	5.59
159	CV-2	F	46	2	191	T1	NA	434.536	NA	NA	NA	5.693	30.8	0	11.29	1.97	16.72	26.67	0
160	CV-2	M	74	2	130	T1	NA	57.645	NA	NA	NA	40.774	106.17	0.81	7.6	2.05	3.33	0.93	2.43
161	CV-2	F	5	2	22	T1	NA	577.858	NA	NA	NA	11.354	61.93	1.9	27.3	3.54	13.89	0.86	15.29
162	CV-2	M	72	2	167	T1	NA	119.354	NA	NA	NA	6.188	0	0	11.84	0.13	2.14	6.32	0
163	CV-2	M	21	2	185	T1	NA	148.29	NA	NA	NA	14.914	75.93	2.37	48.28	5.02	22.19	5.49	5.35
164	CV-2	M	3	2	200	T1	NA	55.4828	NA	NA	NA	12.187	86.18	3.88	56.43	7.22	4.87	1.67	9.79
165	CV-2	M	62	2	214	T1	NA	692.127	NA	NA	NA	14.232	31.89	0.52	3.27	1.59	0	0	0
166	CV-2	M	48	2	340	T1	NA	153.423	NA	NA	NA	5.401	0	0	3.81	1.94	0	0	0
167	CV-2	M	4	2	73	T1	NA	1029.84	NA	NA	NA	3.943	69.65	1.7	20.85	4.19	9.57	4.84	7.04
168	CV-2	F	20	2	217	T1	NA	270.844	NA	NA	NA	4.719	102	1.44	22.24	1.6	18.99	0	5.73
169	CV-2	M	72	2	160	T1	NA	14.1183	NA	NA	NA	2.649	43.37	0.59	46.22	2.38	2.81	22.87	1.88
170	CV-2	F	58	2	173	T1	NA	178.284	NA	NA	NA	9.801	68.36	1.32	23.91	2.57	11.48	0.01	9.64
171	CV-2	M	65	2	147	T1	NA	31.0694	NA	NA	NA	0	0	0	24.9	0	0.28	0	0
172	CV-2	M	18	2	187	T1	NA	559.51	NA	NA	39.5	0	0	0.08	0	0.55	0	0	0
173	CV-2	M	60	2	187	T1	NA	343.353	NA	NA	200.6	4.018	19.68	0	17.17	0.66	4.92	0	3.98
174	CV-2	F	60	2	105	T1	NA	292.416	NA	NA	NA	13.131	131.92	6.8	36.17	2.96	32.07	114.81	82.97
175	CV-2	M	49	2	213	T1	NA	297.982	NA	NA	NA	0	0	0	0	0.08	7.07	0	1.97
176	CV-2	M	30	2	158	T1	NA	173.647	NA	NA	NA	5.405	46.76	2.84	6.5	2.21	4.67	0	10.19
177	CV-2	M	43	2	126	T1	NA	110.325	NA	NA	NA	5.123	54.51	0.66	19.39	40.46	0	13.91	0
178	CV-2	F	68	2	163	T1	NA	15.235	NA	NA	NA	7.726	64.04	4.23	317.9	4.39	7.91	14.72	18.41
179	CV-2	F	11	2	10	T1	NA	1420.5	NA	NA	151	1.979	16.64	0	3.98	1.66	3.74	0	0
180	CV-2	M	49	2	137	T1	NA	507.146	NA	NA	NA	9.282	30.8	1.79	1399.42	2.71	13.38	26.64	7.84
181	CV-2	F	77	2	187	T1	NA	343.875	NA	NA	NA	9.981	0	0.23	48.42	0.7	6.99	0	0
182	CV-2	F	27	2	248	T1	NA	225.205	NA	NA	NA	0.63	57.81	3.16	13.23	1.32	61.34	12.69	3.51
183	CV-2	F	19	2	185	T1	NA	78.845	NA	NA	NA	0	0	0.2	17.33	0.2	0	0	0
184	CV-2	M	72	2	178	T1	NA	411.133	NA	NA	NA	0	0	0.02	26.16	0.58	0	0	0
185	CV-2	F	63	2	188	T1	NA	3106.52	5259.74	1039.34	47	1.557	0	0	0	0	1.43	0	2.39
186	CV-2	M	10	2	18	T1	NA	1427.46	4724.45	996.232	240	37.461	170.25	8.57	130.14	18.58	150.17	12.95	43.7
187	CV-2	M	82	2	217	T1	NA	73.4338	NA	NA	63.6	11.045	25.18	0	12.58	2.52	7.57	10	0
188	CV-2	F	10	2	42	T1	NA	399.899	NA	NA	NA	7.957	86.22	1.71	28.82	4.36	8.21	0.75	5.86
189	CV-2	M	44	2	221	T1	NA	51.3309	NA	NA	NA	6.544	94.49	0.77	1.53	2.51	4.42	0	5.59
190	CV-2	F	13	2	82	T1	NA	150.577	NA	NA	NA	6.293	28.42	1.51	14.3	2.39	5.1	0.94	11.08
191	CV-2	F	66	2	170	T1	NA	145.149	NA	NA	NA	9.923	25.53	3.12	24.74	1.2	4.84	0	0
192	CV-2	M	43	2	154	T1	NA	431.026	NA	NA	NA	3.576	54.96	3.13	145.55	1.7	1.52	4.88	0
193	CV-2	M	34	2	145	T1	NA	14.6919	NA	NA	NA	28.047	92.9	1.23	10.2	1.47	7.99	16.51	3.1
194	CV-2	F	53	2	196	T1	NA	404.786	NA	NA	NA	9.471	111.81	2.48	26.1	2.71	32.97	4.15	0
195	CV-2	F	19	2	186	T1	NA	217.66	NA	NA	NA	0	0	0.1	0	0.02	0	0	0
196	CV-2	F	8	2	43	T1	NA	732.809	NA	NA	0	5.29	31.64	0.66	10.93	1.86	2.34	0.32	9.09
197	CV-2	M	18	2	117	T1	NA	374.113	NA	NA	NA	0	0	0.16	0	0.15	0	0	0
198	CV-2	M	42	2	194	T1	NA	79.4283	NA	NA	NA	23.714	56.02	1.56	44.07	73.68	216.27	0	10.17
199	CV-2	F	55	2	135	T1	NA	50.9398	NA	NA	NA	20.788	108.42	6.37	39.44	5.13	16.99	55.07	2.8
200	CV-2	F	63	2	168	T1	NA	152.538	NA	NA	NA	12.393	23.88	1.38	8.37	2.87	2.57	0.06	4.64
201	CV-2	F	68	2	180	T1	NA	7.311	NA	NA	NA	5.463	29.67	0	262.82	2.34	7.16	2.54	0.77
202	CV-2	M	61	2	157	T1	NA	4781.28	6408.3	731.376	88	6.637	29.73	0	5.3	1.96	3.16	0	0
203	CV-2	F	16	2	79	T1	NA	128.678	NA	NA	NA	0	0	0	9.58	0	1.05	0.05	0
204	CV-2	F	18	2	196	T1	NA	220.499	NA	NA	NA	0	0	0.57	0	0.45	0	0	0.04
205	CV-2	M	69	2	211	T1	NA	13.5656	NA	NA	NA	0	0	0.09	0	1.02	9.13	0	0
206	CV-2	M	19	2	197	T1	NA	311.159	NA	NA	NA	0	0	0.02	26.29	1.37	0	0	1.78
207	CV-2	F	63	2	128	T1	NA	112.039	NA	NA	NA	1.634	16.93	1.71	0.06	0.16	3.64	0	7.52
208	CV-2	M	18	2	154	T1	NA	42.378	NA	NA	NA	5.347	90.77	0.95	23.29	3.46	23.32	12.36	8.66
209	CV-2	F	37	2	194	T1	NA	175.643	NA	NA	NA	7.279	46.34	0	8.19	2.91	3.02	0	7.18
210	CV-2	M	69	2	168	T1	NA	115.289	NA	NA	NA	59.289	68.35	2.02	52.09	4.27	5.42	0	6.25
211	CV-2	F	60	2	186	T1	NA	73.1943	NA	NA	NA	4.061	28.98	0.45	0	1.84	0	9.78	0
212	CV-2	F	67	2	122	T1	NA	215.613	NA	NA	NA	7.697	30.56	0	22.31	6.94	1.27	0.45	0
213	CV-2	F	71	2	217	T1	NA	194.925	NA	NA	NA	0	0	0	0	0.33	0.82	0	2.85
214	CV-2	M	20	2	238	T1	NA	154.667	NA	NA	NA	14.513	75.6	7.69	17.51	5.2	18.13	79.61	13.98
215	CV-2	F	19	2	241	T1	NA	60.9357	NA	NA	NA	14.667	51.29	3.11	22.03	2.48	7.86	3.2	17.85
216	CV-2	M	37	2	205	T1	NA	61.7782	NA	NA	NA	8.853	0	0	2.13	0.7	3.75	5.97	0.87
217	CV-2	F	7	2	17	T1	NA	482.011	NA	NA	NA	2.97	0	0	12.42	0	3.09	0	0
218	CV-2	F	12	2	26	T1	NA	54.9461	NA	NA	NA	5.181	0	2.17	0	1.39	35.19	0	2.89
219	CV-2	F	47	2	287	T1	NA	280.141	NA	NA	NA	8.262	204.06	1.3	171.56	7.74	108.22	0	15.43
220	CV-2	F	73	2	129	T1	NA	383.47	NA	NA	NA	3.547	184.37	1.48	216.03	3.68	16.67	0	15.92
221	CV-2	M	24	2	146	T1	NA	100.925	NA	NA	NA	1.522	96.22	1.47	9.44	3.34	11.38	2.56	5.1
222	CV-2	F	71	2	116	T1	NA	69.1227	NA	NA	NA	3.722	20.49	1.49	20.09	2.92	1.64	0	0
223	CV-2	F	78	2	27	T1	NA	189.052	NA	NA	NA	1.366	0	1.16	0	1.43	1.72	3.28	0
224	CV-2	F	7	2	42	T1	NA	712.707	NA	NA	257	15.793	73.17	1.99	40.19	2.7	36.5	0.01	4.12
225	CV-2	F	56	2	214	T1	NA	42.1296	NA	NA	NA	17.548	58	0.12	0	1.46	0	0	2.14
226	CV-2	F	51	2	144	T1	NA	17.6308	NA	NA	NA	14.416	115.91	0.72	48.46	2.29	0	0	8.93
227	CV-2	M	63	2	185	T1	NA	43.8771	NA	NA	NA	5.457	49.09	0	11.95	2.16	3.85	9.81	4.7
228	CV-2	F	27	2	86	T1	NA	316.529	NA	NA	NA	4.191	58.06	0.61	0	1.94	9.19	20.66	0
229	CV-2	M	80	2	165	T1	NA	43.1257	NA	NA	NA	8.206	37.92	0	31.63	3.1	11.77	5.41	5.16
230	CV-2	F	18	2	46	T1	NA	1165.35	NA	NA	33	2.298	57.44	5.7	18.91	2.46	16.38	0.12	7.69
117	CV-2	F	68	2	186	T2	NA	NA	NA	NA	NA	NA	NA	NA	NA	NA	NA	NA	NA
118	CV-2	F	82	2	187	T2	NA	NA	NA	NA	NA	NA	NA	NA	NA	NA	NA	NA	NA
119	CV-2	F	67	2	154	T2	NA	NA	NA	NA	NA	NA	NA	NA	NA	NA	NA	NA	NA
120	CV-2	F	78	2	93	T2	NA	NA	NA	NA	NA	NA	NA	NA	NA	NA	NA	NA	NA
121	CV-2	M	63	2	186	T2	NA	NA	NA	NA	NA	NA	NA	NA	NA	NA	NA	NA	NA
122	CV-2	F	63	2	186	T2	NA	NA	NA	NA	NA	NA	NA	NA	NA	NA	NA	NA	NA
123	CV-2	F	29	2	124	T2	NA	NA	NA	NA	NA	NA	NA	NA	NA	NA	NA	NA	NA
124	CV-2	M	49	2	128	T2	NA	NA	NA	NA	NA	NA	NA	NA	NA	NA	NA	NA	NA
125	CV-2	M	17	2	147	T2	NA	NA	NA	NA	NA	NA	NA	NA	NA	NA	NA	NA	NA
126	CV-2	M	16	2	99	T2	NA	NA	NA	NA	NA	NA	NA	NA	NA	NA	NA	NA	NA
127	CV-2	F	9	2	74	T2	NA	NA	NA	NA	NA	NA	NA	NA	NA	NA	NA	NA	NA
128	CV-2	M	63	2	108	T2	NA	NA	NA	NA	NA	NA	NA	NA	NA	NA	NA	NA	NA
129	CV-2	M	4	2	46	T2	NA	NA	NA	NA	NA	NA	NA	NA	NA	NA	NA	NA	NA
130	CV-2	F	30	2	127	T2	NA	NA	NA	NA	NA	NA	NA	NA	NA	NA	NA	NA	NA
131	CV-2	M	69	2	205	T2	NA	NA	NA	NA	NA	NA	NA	NA	NA	NA	NA	NA	NA
132	CV-2	F	59	2	187	T2	NA	NA	NA	NA	NA	NA	NA	NA	NA	NA	NA	NA	NA
133	CV-2	M	68	2	84	T2	NA	NA	NA	NA	NA	NA	NA	NA	NA	NA	NA	NA	NA
134	CV-2	M	16	2	147	T2	NA	NA	NA	NA	NA	NA	NA	NA	NA	NA	NA	NA	NA
135	CV-2	M	52	2	138	T2	NA	NA	NA	NA	NA	NA	NA	NA	NA	NA	NA	NA	NA
136	CV-2	M	81	2	120	T2	NA	NA	NA	NA	NA	NA	NA	NA	NA	NA	NA	NA	NA
137	CV-2	M	57	2	144	T2	NA	NA	NA	NA	NA	NA	NA	NA	NA	NA	NA	NA	NA
138	CV-2	F	60	2	208	T2	NA	NA	NA	NA	NA	NA	NA	NA	NA	NA	NA	NA	NA
139	CV-2	F	39	2	93	T2	NA	NA	NA	NA	NA	NA	NA	NA	NA	NA	NA	NA	NA
140	CV-2	M	9	2	7	T2	NA	NA	NA	NA	NA	NA	NA	NA	NA	NA	NA	NA	NA
141	CV-2	M	64	2	181	T2	NA	NA	NA	NA	NA	NA	NA	NA	NA	NA	NA	NA	NA
142	CV-2	M	81	2	171	T2	NA	NA	NA	NA	NA	NA	NA	NA	NA	NA	NA	NA	NA
143	CV-2	M	11	2	71	T2	NA	NA	NA	NA	NA	NA	NA	NA	NA	NA	NA	NA	NA
144	CV-2	M	17	2	99	T2	NA	NA	NA	NA	NA	NA	NA	NA	NA	NA	NA	NA	NA
145	CV-2	F	70	2	103	T2	NA	NA	NA	NA	NA	NA	NA	NA	NA	NA	NA	NA	NA
146	CV-2	F	61	2	168	T2	NA	NA	NA	NA	NA	NA	NA	NA	NA	NA	NA	NA	NA
147	CV-2	F	7	2	17	T2	NA	NA	NA	NA	NA	NA	NA	NA	NA	NA	NA	NA	NA
148	CV-2	M	14	2	68	T2	NA	NA	NA	NA	NA	NA	NA	NA	NA	NA	NA	NA	NA
149	CV-2	F	84	2	207	T2	NA	NA	NA	NA	NA	NA	NA	NA	NA	NA	NA	NA	NA
150	CV-2	F	14	2	73	T2	NA	NA	NA	NA	NA	NA	NA	NA	NA	NA	NA	NA	NA
151	CV-2	F	72	2	167	T2	NA	NA	NA	NA	NA	NA	NA	NA	NA	NA	NA	NA	NA
152	CV-2	M	15	2	68	T2	NA	NA	NA	NA	NA	NA	NA	NA	NA	NA	NA	NA	NA
153	CV-2	F	68	2	186	T2	NA	NA	NA	NA	NA	NA	NA	NA	NA	NA	NA	NA	NA
154	CV-2	F	78	2	164	T2	NA	NA	NA	NA	NA	NA	NA	NA	NA	NA	NA	NA	NA
155	CV-2	F	39	2	165	T2	NA	NA	NA	NA	NA	NA	NA	NA	NA	NA	NA	NA	NA
156	CV-2	M	22	2	241	T2	NA	NA	NA	NA	NA	NA	NA	NA	NA	NA	NA	NA	NA
157	CV-2	F	50	2	164	T2	NA	NA	NA	NA	NA	NA	NA	NA	NA	NA	NA	NA	NA
158	CV-2	M	34	2	135	T2	NA	NA	NA	NA	NA	NA	NA	NA	NA	NA	NA	NA	NA
159	CV-2	F	46	2	191	T2	NA	NA	NA	NA	NA	NA	NA	NA	NA	NA	NA	NA	NA
160	CV-2	M	74	2	130	T2	NA	NA	NA	NA	NA	NA	NA	NA	NA	NA	NA	NA	NA
161	CV-2	F	5	2	22	T2	NA	NA	NA	NA	NA	NA	NA	NA	NA	NA	NA	NA	NA
162	CV-2	M	72	2	167	T2	NA	NA	NA	NA	NA	NA	NA	NA	NA	NA	NA	NA	NA
163	CV-2	M	21	2	185	T2	NA	NA	NA	NA	NA	NA	NA	NA	NA	NA	NA	NA	NA
164	CV-2	M	3	2	200	T2	NA	NA	NA	NA	NA	NA	NA	NA	NA	NA	NA	NA	NA
165	CV-2	M	62	2	214	T2	NA	NA	NA	NA	NA	NA	NA	NA	NA	NA	NA	NA	NA
166	CV-2	M	48	2	340	T2	NA	NA	NA	NA	NA	NA	NA	NA	NA	NA	NA	NA	NA
167	CV-2	M	4	2	73	T2	NA	NA	NA	NA	NA	NA	NA	NA	NA	NA	NA	NA	NA
168	CV-2	F	20	2	217	T2	NA	NA	NA	NA	NA	NA	NA	NA	NA	NA	NA	NA	NA
169	CV-2	M	72	2	160	T2	NA	NA	NA	NA	NA	NA	NA	NA	NA	NA	NA	NA	NA
170	CV-2	F	58	2	173	T2	NA	NA	NA	NA	NA	NA	NA	NA	NA	NA	NA	NA	NA
171	CV-2	M	65	2	147	T2	NA	NA	NA	NA	NA	NA	NA	NA	NA	NA	NA	NA	NA
172	CV-2	M	18	2	187	T2	NA	NA	NA	NA	NA	NA	NA	NA	NA	NA	NA	NA	NA
173	CV-2	M	60	2	187	T2	NA	NA	NA	NA	NA	NA	NA	NA	NA	NA	NA	NA	NA
174	CV-2	F	60	2	105	T2	NA	NA	NA	NA	NA	NA	NA	NA	NA	NA	NA	NA	NA
175	CV-2	M	49	2	213	T2	NA	NA	NA	NA	NA	NA	NA	NA	NA	NA	NA	NA	NA
176	CV-2	M	30	2	158	T2	NA	NA	NA	NA	NA	NA	NA	NA	NA	NA	NA	NA	NA
177	CV-2	M	43	2	126	T2	NA	NA	NA	NA	NA	NA	NA	NA	NA	NA	NA	NA	NA
178	CV-2	F	68	2	163	T2	NA	NA	NA	NA	NA	NA	NA	NA	NA	NA	NA	NA	NA
179	CV-2	F	11	2	10	T2	NA	NA	NA	NA	NA	NA	NA	NA	NA	NA	NA	NA	NA
180	CV-2	M	49	2	137	T2	NA	NA	NA	NA	NA	NA	NA	NA	NA	NA	NA	NA	NA
181	CV-2	F	77	2	187	T2	NA	NA	NA	NA	NA	NA	NA	NA	NA	NA	NA	NA	NA
182	CV-2	F	27	2	248	T2	NA	NA	NA	NA	NA	NA	NA	NA	NA	NA	NA	NA	NA
183	CV-2	F	19	2	185	T2	NA	NA	NA	NA	NA	NA	NA	NA	NA	NA	NA	NA	NA
184	CV-2	M	72	2	178	T2	NA	NA	NA	NA	NA	NA	NA	NA	NA	NA	NA	NA	NA
185	CV-2	F	63	2	188	T2	NA	NA	NA	NA	NA	NA	NA	NA	NA	NA	NA	NA	NA
186	CV-2	M	10	2	18	T2	NA	NA	NA	NA	NA	NA	NA	NA	NA	NA	NA	NA	NA
187	CV-2	M	82	2	217	T2	NA	NA	NA	NA	NA	NA	NA	NA	NA	NA	NA	NA	NA
188	CV-2	F	10	2	42	T2	NA	NA	NA	NA	NA	NA	NA	NA	NA	NA	NA	NA	NA
189	CV-2	M	44	2	221	T2	NA	NA	NA	NA	NA	NA	NA	NA	NA	NA	NA	NA	NA
190	CV-2	F	13	2	82	T2	NA	NA	NA	NA	NA	NA	NA	NA	NA	NA	NA	NA	NA
191	CV-2	F	66	2	170	T2	NA	NA	NA	NA	NA	NA	NA	NA	NA	NA	NA	NA	NA
192	CV-2	M	43	2	154	T2	NA	NA	NA	NA	NA	NA	NA	NA	NA	NA	NA	NA	NA
193	CV-2	M	34	2	145	T2	NA	NA	NA	NA	NA	NA	NA	NA	NA	NA	NA	NA	NA
194	CV-2	F	53	2	196	T2	NA	NA	NA	NA	NA	NA	NA	NA	NA	NA	NA	NA	NA
195	CV-2	F	19	2	186	T2	NA	NA	NA	NA	NA	NA	NA	NA	NA	NA	NA	NA	NA
196	CV-2	F	8	2	43	T2	NA	NA	NA	NA	NA	NA	NA	NA	NA	NA	NA	NA	NA
197	CV-2	M	18	2	117	T2	NA	NA	NA	NA	NA	NA	NA	NA	NA	NA	NA	NA	NA
198	CV-2	M	42	2	194	T2	NA	NA	NA	NA	NA	NA	NA	NA	NA	NA	NA	NA	NA
199	CV-2	F	55	2	135	T2	NA	NA	NA	NA	NA	NA	NA	NA	NA	NA	NA	NA	NA
200	CV-2	F	63	2	168	T2	NA	NA	NA	NA	NA	NA	NA	NA	NA	NA	NA	NA	NA
201	CV-2	F	68	2	180	T2	NA	NA	NA	NA	NA	NA	NA	NA	NA	NA	NA	NA	NA
202	CV-2	M	61	2	157	T2	NA	NA	NA	NA	NA	NA	NA	NA	NA	NA	NA	NA	NA
203	CV-2	F	16	2	79	T2	NA	NA	NA	NA	NA	NA	NA	NA	NA	NA	NA	NA	NA
204	CV-2	F	18	2	196	T2	NA	NA	NA	NA	NA	NA	NA	NA	NA	NA	NA	NA	NA
205	CV-2	M	69	2	211	T2	NA	NA	NA	NA	NA	NA	NA	NA	NA	NA	NA	NA	NA
206	CV-2	M	19	2	197	T2	NA	NA	NA	NA	NA	NA	NA	NA	NA	NA	NA	NA	NA
207	CV-2	F	63	2	128	T2	NA	NA	NA	NA	NA	NA	NA	NA	NA	NA	NA	NA	NA
208	CV-2	M	18	2	154	T2	NA	NA	NA	NA	NA	NA	NA	NA	NA	NA	NA	NA	NA
209	CV-2	F	37	2	194	T2	NA	NA	NA	NA	NA	NA	NA	NA	NA	NA	NA	NA	NA
210	CV-2	M	69	2	168	T2	NA	NA	NA	NA	NA	NA	NA	NA	NA	NA	NA	NA	NA
211	CV-2	F	60	2	186	T2	NA	NA	NA	NA	NA	NA	NA	NA	NA	NA	NA	NA	NA
212	CV-2	F	67	2	122	T2	NA	NA	NA	NA	NA	NA	NA	NA	NA	NA	NA	NA	NA
213	CV-2	F	71	2	217	T2	NA	NA	NA	NA	NA	NA	NA	NA	NA	NA	NA	NA	NA
214	CV-2	M	20	2	238	T2	NA	NA	NA	NA	NA	NA	NA	NA	NA	NA	NA	NA	NA
215	CV-2	F	19	2	241	T2	NA	NA	NA	NA	NA	NA	NA	NA	NA	NA	NA	NA	NA
216	CV-2	M	37	2	205	T2	NA	NA	NA	NA	NA	NA	NA	NA	NA	NA	NA	NA	NA
217	CV-2	F	7	2	17	T2	NA	NA	NA	NA	NA	NA	NA	NA	NA	NA	NA	NA	NA
218	CV-2	F	12	2	26	T2	NA	NA	NA	NA	NA	NA	NA	NA	NA	NA	NA	NA	NA
219	CV-2	F	47	2	287	T2	NA	NA	NA	NA	NA	NA	NA	NA	NA	NA	NA	NA	NA
220	CV-2	F	73	2	129	T2	NA	NA	NA	NA	NA	NA	NA	NA	NA	NA	NA	NA	NA
221	CV-2	M	24	2	146	T2	NA	NA	NA	NA	NA	NA	NA	NA	NA	NA	NA	NA	NA
222	CV-2	F	71	2	116	T2	NA	NA	NA	NA	NA	NA	NA	NA	NA	NA	NA	NA	NA
223	CV-2	F	78	2	27	T2	NA	NA	NA	NA	NA	NA	NA	NA	NA	NA	NA	NA	NA
224	CV-2	F	7	2	42	T2	NA	NA	NA	NA	NA	NA	NA	NA	NA	NA	NA	NA	NA
225	CV-2	F	56	2	214	T2	NA	NA	NA	NA	NA	NA	NA	NA	NA	NA	NA	NA	NA
226	CV-2	F	51	2	144	T2	NA	NA	NA	NA	NA	NA	NA	NA	NA	NA	NA	NA	NA
227	CV-2	M	63	2	185	T2	NA	NA	NA	NA	NA	NA	NA	NA	NA	NA	NA	NA	NA
228	CV-2	F	27	2	86	T2	NA	NA	NA	NA	NA	NA	NA	NA	NA	NA	NA	NA	NA
229	CV-2	M	80	2	165	T2	NA	NA	NA	NA	NA	NA	NA	NA	NA	NA	NA	NA	NA
230	CV-2	F	18	2	46	T2	NA	NA	NA	NA	NA	NA	NA	NA	NA	NA	NA	NA	NA
232	CV-3	F	34	3	44	T1	484	1357.39	NA	NA	NA	4.654	34.87	2.56	10.11	1.81	5.7	6.45	15.83
233	CV-3	F	38	3	61	T1	468	1698.94	5596.47	508.843	NA	22.341	80.57	4.05	21.96	4.04	8.69	55.64	6.84
234	CV-3	F	32	3	55	T1	473	2867.14	6541.37	2068.51	80	8.127	41.78	7.78	19.76	2.8	17.25	2.46	6.09
235	CV-3	M	30	3	49	T1	475	4600.85	15722	6229.9	266	3.121	12.28	0.09	3.88	1.96	1.08	13.31	11.74
236	CV-3	M	54	3	47	T1	475	5670.14	8029.44	2079.78	104	16.506	92.43	1.38	26.71	3.02	4.75	0.1	7.6
237	CV-3	M	35	3	11	T1	NA	6458.66	15408.1	3751.12	1768	4.712	21.52	0	5.7	3.42	5.22	0	2.33
238	CV-3	M	19	3	81	T1	422	1148.75	NA	NA	NA	11.613	128.93	14.25	50.81	2.29	9.16	130.14	86.33
239	CV-3	M	35	3	65	T1	NA	1557.38	3993.57	616.293	NA	9.594	0	3.89	8.07	1.85	5.69	10.88	3.97
240	CV-3	F	66	3	40	T1	456	5442.22	5286.61	810.197	132	4.36	89.25	1.03	40.65	3.34	457.61	90.2	24.2
241	CV-3	F	19	3	15	T1	NA	10622.6	8462.36	1783.16	126	4.066	113.12	0.38	11.33	1.61	28.78	23.12	0
242	CV-3	M	19	3	24	T1	NA	27771.5	11605.3	1268.23	455	18.673	226.28	19.1	26.29	5.48	13.11	162.52	80.42
243	CV-3	M	19	3	40	T1	421	8875.09	8213.06	3357.6	176	12.579	82.41	6.57	32.33	2.98	4.61	50.7	44.55
244	CV-3	M	19	3	10	T1	NA	5564.86	8506.33	2782.04	107	2.345	12.53	16.88	0	0.13	113.72	126.25	13.41
245	CV-3	M	62	3	52	T1	422	1685.31	6807.56	2756.87	NA	2.465	54.38	0.2	22.43	2.16	8.18	0.15	5.56
246	CV-3	F	57	3	49	T1	437	264.398	NA	NA	NA	16.21	80.12	0.86	25.86	1.84	0	0	3.04
247	CV-3	M	62	3	150	T1	NA	1050.68	NA	NA	NA	6.685	12.16	0	0	0.52	0.87	0	0
248	CV-3	M	54	3	37	T1	481	14587.6	15346.6	7549.46	NA	7.277	0	1.93	0	1.67	0.52	0	4.1
249	CV-3	F	40	3	45	T1	483	3099.27	7683.17	1873.24	NA	4.879	41.51	4.4	107.24	2.94	40.87	8.78	20.14
250	CV-3	F	28	3	59	T1	NA	1519.63	4101.23	846.898	NA	7.285	25.09	4.13	9.79	4.1	2.91	0.77	15.33
251	CV-3	F	36	3	41	T1	NA	10965.7	13376.6	6889.77	146	1.669	31.94	1.46	26.51	1.47	1.59	8.5	4.01
252	CV-3	M	46	3	69	T1	456	12.0573	NA	NA	NA	17.003	109.31	5.34	10.48	1.88	0	136.03	63.02
253	CV-3	F	72	3	56	T1	NA	112.495	NA	NA	NA	0	10.22	0	31.18	1.67	6.1	3.06	0
254	CV-3	F	19	3	47	T1	420	120.954	NA	NA	NA	1.669	43.84	8.64	14.27	2.56	4.82	0	2.77
255	CV-3	M	79	3	13	T1	NA	1522.14	7407.05	1102.2	NA	1.082	0	0	10.22	3.36	3.74	2.94	0
256	CV-3	M	9	3	44	T1	NA	624.014	NA	NA	NA	5.212	116.76	0.31	16.34	1.69	0	61.62	6.19
257	CV-3	F	34	3	55	T1	473	3020.82	8769.03	2762.33	167	13.633	126.65	3.46	53.14	8.78	72.77	129.94	0
258	CV-3	F	19	3	44	T1	422	1264.34	NA	NA	NA	24.505	166.29	10.87	92.11	10.19	33.35	196.38	101.96
259	CV-3	M	62	3	39	T1	NA	1803.9	2550.45	703.557	NA	12.585	63.27	4.74	26.75	2.53	57.53	3.29	25.12
260	CV-3	M	67	3	63	T1	463	2244.8	7805.57	1735.48	NA	7.957	36.47	2.56	49.85	3.69	11.05	47.61	0
261	CV-3	F	31	3	47	T1	477	642.107	NA	NA	NA	15.634	243.05	4.65	30.9	4	93.65	8.25	10.71
262	CV-3	F	67	3	6	T1	NA	1015.32	NA	NA	NA	0	0	0	2.57	12.54	3.62	18.85	5.34
263	CV-3	F	64	3	23	T1	NA	401.988	NA	NA	NA	0	0	0.38	0	0.02	0	0	10.3
264	CV-3	F	61	3	3	T1	NA	182.123	NA	NA	NA	6.357	68.15	3.96	3.9	2.9	77.31	24.04	0.38
265	CV-3	F	64	3	11	T1	472	18.2606	NA	NA	NA	22.562	21.46	1.8	52.7	1.44	34.04	0.28	7.86
266	CV-3	M	30	3	38	T1	483	11242.3	11457.9	3163.17	197	48.596	215.12	2.84	49.39	6.85	38.61	1.24	31.98
267	CV-3	M	67	3	56	T1	462	5155.85	7251.96	2052.97	77	34.237	150.65	9.19	44.76	7.53	90.78	113.11	9.12
268	CV-3	F	65	3	61	T1	462	7478.52	8251.3	2182.48	92	1.676	0	0	0	0.1	3.49	0	4.61
269	CV-3	F	59	3	45	T1	483	1736.76	5844.64	634.273	NA	2.93	0	0	5.7	1.97	1.83	0.81	0
270	CV-3	M	64	3	9	T1	NA	3853.12	6997.51	1559.24	121	2.525	0	0.37	24.94	1.71	4.25	2.01	0
271	CV-3	M	41	3	64	T1	NA	2311.57	4521.23	1842.06	NA	11.294	55.33	0.9	0	2.05	21.92	5.63	2.05
272	CV-3	M	41	3	37	T1	483	1220.53	NA	NA	NA	13.058	72.7	1.32	52.96	1.99	74.53	0	2.95
273	CV-3	M	58	3	23	T1	481	2923.95	8262.82	2469.48	NA	12.074	70.22	1.08	43.71	2.47	6.11	0	11.01
274	CV-3	M	61	3	7	T1	NA	159.696	NA	NA	NA	3.22	58.95	4.01	38.94	7.03	19.44	47.45	0
275	CV-3	M	52	3	41	T1	483	77.9432	4591.81	1036.58	NA	0.112	5.35	0	6.03	2.02	2.4	1.48	0.49
276	CV-3	M	61	3	21	T1	459	2205.55	3603.23	1181.41	NA	4.921	29.21	0.33	0	1.4	0	9.86	1.22
277	CV-3	M	73	3	37	T1	460	904.073	NA	NA	NA	2.399	77.21	0.88	53.64	2.19	102.34	0	10.27
278	CV-3	M	65	3	24	T1	467	791.655	NA	NA	NA	5.776	56.26	0	1.46	3.55	2.82	1.36	0
232	CV-3	F	34	3	44	T2	484	12591.1	12748.7	4838.16	NA	0.506	0	1.03	1.7	0.45	1.73	0	8.91
233	CV-3	F	38	3	61	T2	468	35972.7	63698.8	12816.7	NA	12.18	113.2	1.15	5.64	2.29	9.26	76.58	5.1
234	CV-3	F	32	3	55	T2	473	40415	45193.1	5800.64	73.4	0	0	5.86	3.49	1.51	106.24	17.96	32.38
235	CV-3	M	30	3	49	T2	475	574604	306458	26571.5	38.4	1.481	27.67	0.48	2.47	2.3	1.28	48.94	1.7
236	CV-3	M	54	3	47	T2	475	190153	223269	203436	213.5	1.28	15.64	0.63	4.49	1.68	19.65	9.3	3.65
237	CV-3	M	35	3	11	T2	NA	NA	NA	NA	NA	NA	NA	NA	NA	NA	NA	NA	NA
238	CV-3	M	19	3	81	T2	422	17039.4	26824.6	9663.06	NA	19.988	136.25	2.87	101.43	9.19	19.37	102.66	15.62
239	CV-3	M	35	3	65	T2	NA	NA	NA	NA	NA	NA	NA	NA	NA	NA	NA	NA	NA
240	CV-3	F	66	3	40	T2	456	56231.6	74122.8	97564.2	386.9	0.267	2.31	0.75	1.84	0.71	298.99	12.32	38.53
241	CV-3	F	19	3	15	T2	NA	NA	NA	NA	NA	NA	NA	NA	NA	NA	NA	NA	NA
242	CV-3	M	19	3	24	T2	NA	NA	NA	NA	NA	NA	NA	NA	NA	NA	NA	NA	NA
243	CV-3	M	19	3	40	T2	421	11982.8	16114.7	5270.41	0	3.465	0	0.34	105.46	0.59	0	4.58	0
244	CV-3	M	19	3	10	T2	NA	NA	NA	NA	NA	NA	NA	NA	NA	NA	NA	NA	NA
245	CV-3	M	62	3	52	T2	422	86422.4	105851	17682.4	NA	1.092	0	0.39	248.21	1.12	6.05	4.36	4.63
246	CV-3	F	57	3	49	T2	437	47036.4	50844.6	28275.3	0	0	0	0.43	7.21	0.31	0	0	0
247	CV-3	M	62	3	150	T2	NA	343237	420289	517724	149.3	5.914	74.12	1.08	4.01	2.6	4.21	40.99	0.86
248	CV-3	M	54	3	37	T2	481	8072.31	11892	5519.58	NA	0	0	3.97	7.09	0.91	59.74	33.68	7.72
249	CV-3	F	40	3	45	T2	483	58367.2	168164	28603	134.9	0.067	0	1.34	1.68	0.45	26.04	0.26	5.21
250	CV-3	F	28	3	59	T2	NA	NA	NA	NA	NA	NA	NA	NA	NA	NA	NA	NA	NA
251	CV-3	F	36	3	41	T2	NA	23002.8	30790.7	10227.8	48.6	2.79	52.46	0.82	5.73	1.98	7.85	44.67	2.05
252	CV-3	M	46	3	69	T2	456	19719.6	19265	8534.58	NA	2.387	0	0.43	2.28	0.52	0.67	0	2.97
253	CV-3	F	72	3	56	T2	NA	NA	NA	NA	NA	0	0	0	0	0	0	0	0
254	CV-3	F	19	3	47	T2	420	30661.9	41460.5	14372.3	NA	6.196	44.15	0.82	24.73	1.74	16.06	53.62	4.47
255	CV-3	M	79	3	13	T2	NA	NA	NA	NA	NA	NA	NA	NA	NA	NA	NA	NA	NA
256	CV-3	M	9	3	44	T2	NA	NA	NA	NA	NA	NA	NA	NA	NA	NA	NA	NA	NA
257	CV-3	F	34	3	55	T2	473	49096.2	74067.6	20536.9	187.8	6.531	0	0.28	0.55	0.87	0	0	2.96
258	CV-3	F	19	3	44	T2	422	23.9104	32.0853	4.84406	NA	166.915	68.03	1.59	59.69	3.26	26.26	83.38	7.7
259	CV-3	M	62	3	39	T2	NA	NA	NA	NA	0	0	0	0	0	0	0	0	0
260	CV-3	M	67	3	63	T2	463	81150.5	68584.2	9849.99	0	7.147	7.73	0.41	144.93	3.04	24.15	94.94	0.66
261	CV-3	F	31	3	47	T2	477	677.078	620.479	304.819	0	9.086	165.17	0.91	4.71	1.93	27.72	0	7.3
262	CV-3	F	67	3	6	T2	NA	NA	NA	NA	NA	NA	NA	NA	NA	NA	NA	NA	NA
263	CV-3	F	64	3	23	T2	NA	NA	NA	NA	NA	NA	NA	NA	NA	NA	NA	NA	NA
264	CV-3	F	61	3	3	T2	NA	NA	NA	NA	NA	NA	NA	NA	NA	NA	NA	NA	NA
265	CV-3	F	64	3	11	T2	472	49300.1	48797.1	11914.2	NA	7.538	27.46	1.15	61.24	3.3	17.6	0	4.29
266	CV-3	M	30	3	38	T2	483	6647.65	8651.46	2878.49	NA	0	0	0.5	0	0.16	0	0	0.63
267	CV-3	M	67	3	56	T2	462	133354	212619	188224	69.9	2.143	35.72	1.47	9.46	2.72	2.26	50.09	5.33
268	CV-3	F	65	3	61	T2	462	440108	700355	364505	110.8	1.9	0	0.53	2.5	1.43	5.37	1.57	6.71
269	CV-3	F	59	3	45	T2	483	644.5	702.034	140.765	NA	0.152	0	0.36	0.43	0.44	0.3	0.14	0.45
270	CV-3	M	64	3	9	T2	NA	114687	139209	97521.5	109.3	3.157	97.34	3.86	7.29	3.6	64.17	103.65	21.58
271	CV-3	M	41	3	64	T2	NA	NA	NA	NA	NA	NA	NA	NA	NA	NA	NA	NA	NA
272	CV-3	M	41	3	37	T2	483	107339	136388	139810	149.2	0	0	0.54	0	0.84	6.91	0	1.51
273	CV-3	M	58	3	23	T2	481	29955.2	35359.4	12571.1	NA	0.347	0	0.19	4.03	0.35	0	0	0
274	CV-3	M	61	3	7	T2	NA	NA	NA	NA	NA	NA	NA	NA	NA	NA	NA	NA	NA
275	CV-3	M	52	3	41	T2	483	117299	134124	19387	NA	0.485	0	0.48	0.68	0.31	0.3	0	1.48
276	CV-3	M	61	3	21	T2	459	6461.77	7556.95	1386.44	NA	2.156	0	0.38	0.04	1.29	0	25.15	0.23
277	CV-3	M	73	3	37	T2	460	295.61	397.153	16.3677	NA	0.912	227.49	8.48	23.41	4.17	377.36	7.67	23.81
278	CV-3	M	65	3	24	T2	467	49735.4	110648	31648.2	124.3	0.816	19.82	0.39	0.84	0.84	0.53	0.29	0.31
279	RP-3	F	45	3	136	T1	482	10375.1	13010.5	3055.48	394	3.55	58.66	0.12	20.39	3.73	5.43	0	3.09
280	RP-3	M	73	3	149	T1	470	392.623	NA	NA	NA	9.929	72.89	5.05	0	1.27	5.63	19.3	12.69
281	RP-3	M	63	3	143	T1	470	890.981	NA	NA	0	29.846	183.82	6.78	43.22	3.52	25.61	74.85	85.38
282	RP-3	F	18	3	130	T1	491	29840.5	13199.4	3243.96	472	23.695	90.63	3.65	130.13	3.53	48.32	90.73	52.98
283	RP-3	M	52	3	162	T1	NA	204.405	NA	NA	NA	2.129	9.18	0	121.21	14.67	1.69	0	0
284	RP-3	M	50	3	136	T1	NA	693.229	NA	NA	NA	4.285	0	0.65	8.79	1.76	0	0	0.97
285	RP-3	M	75	3	133	T1	490	295.15	NA	NA	NA	11.336	56.23	0.8	21.13	2.07	3.76	10.44	10.82
286	RP-3	M	53	3	140	T1	482	6855.33	9977.85	2939.5	371	2.735	97.79	2.64	7.36	2.52	3.95	0	4.39
287	RP-3	F	39	3	136	T1	481	2307.19	5837.55	949.92	NA	36.503	220.98	2.06	1590.01	27.91	44.09	10.31	20.4
288	RP-3	F	73	3	133	T1	493	317.712	NA	NA	NA	0	0	0.12	0	0	0	0	2.17
289	RP-3	M	53	3	147	T1	NA	438.501	NA	NA	NA	11.514	52.95	3.77	16.97	3.73	6.19	0	70.96
290	RP-3	F	50	3	137	T1	NA	4147.79	7110.73	2150.2	115	0	0	0	0	0.04	1.4	0	0
291	RP-3	M	30	3	138	T1	469	3420.79	6772.75	1446.67	NA	12.847	103.78	1.79	14.51	2.89	16.71	0	4.09
292	RP-3	M	68	3	150	T1	472	1197.75	NA	NA	52	26.66	139.74	18.61	90.69	9.84	103.12	10.1	35.16
293	RP-3	F	50	3	133	T1	NA	1129.66	NA	NA	NA	15.376	163.38	23.46	64.61	2.66	8.53	281.52	143.83
294	RP-3	M	76	3	155	T1	475	263.515	NA	NA	NA	23.988	50.1	2.51	35.23	3.37	7.35	9.71	6.08
295	RP-3	F	60	3	143	T1	475	407.483	NA	NA	NA	7.152	54.45	0.98	19.12	1.9	0	0	0.04
296	RP-3	F	66	3	114	T1	NA	1101.49	NA	NA	36	2.237	8.9	1.49	11.73	1.59	58.05	28.24	11.41
297	RP-3	M	78	3	133	T1	475	108.283	NA	NA	NA	1.849	6.12	0	2.82	0.12	1.95	0	0
298	RP-3	F	55	3	131	T1	484	2341.65	11081.1	2543.98	NA	11.126	105.37	3.54	23.92	3.66	19.63	18.93	12.32
299	RP-3	F	59	3	149	T1	475	28683.5	13207.4	4697.93	544	10.168	75.84	11.63	292.25	2.85	31.62	76.46	52.6
300	RP-3	F	34	3	202	T1	NA	2030.39	6943.34	1812.83	NA	1.262	132.03	0.74	49.45	2.27	6.5	0	1.79
301	RP-3	M	64	3	154	T1	467	802.876	NA	NA	65	0	0	0	0	0.15	1.24	0	0
302	RP-3	F	38	3	127	T1	494	2372.26	4637.27	1352.37	NA	27.114	0	0.87	40.66	1.31	9.58	6.02	4.93
303	RP-3	F	48	3	146	T1	475	1918.91	6025.64	1459.51	NA	5.569	40.92	0.75	53.67	2.61	28.86	21.92	12.36
304	RP-3	F	46	3	118	T1	475	6628.25	12483.8	5912.09	919	5.354	47.27	0	6.19	3.62	18.66	0	2.71
305	RP-3	F	36	3	83	T1	NA	4936.99	7509.73	2713.57	116	6.685	42.3	2.67	39.81	3.65	7.09	6.65	0
306	RP-3	F	60	3	115	T1	NA	1451.2	NA	NA	0	8.355	73.49	1.49	21.43	5.95	42.54	8.19	3.48
307	RP-3	M	72	3	149	T1	NA	191.685	NA	NA	NA	9.124	27.04	0	27.16	2.07	4.18	1.27	0
308	RP-3	M	26	3	75	T1	NA	12.4275	NA	NA	NA	15.182	92.31	0.51	9.11	1.05	6.02	7.55	16.5
309	RP-3	F	43	3	132	T1	NA	8337.4	NA	NA	NA	8.143	72.02	0.96	27.18	3.99	2.92	15.7	6.12
310	RP-3	M	69	3	210	T1	420	574.443	NA	NA	NA	10.81	81.93	6.21	39.87	4.48	1.69	20.05	6.23
311	RP-3	F	35	3	116	T1	483	17326.9	12527.5	5183.1	126	13.854	55.83	1.77	117.21	2.87	4.09	1.93	10.29
312	RP-3	F	62	3	150	T1	472	1042.46	NA	NA	0	36.285	83.57	6.65	69.27	7.72	22.35	10.79	5.71
313	RP-3	M	41	3	127	T1	481	1174.64	NA	NA	NA	5.374	56.43	2.06	1.23	2.39	0	0	2.6
314	RP-3	F	29	3	133	T1	481	433.258	NA	NA	NA	40.05	180.45	2.7	115	5.52	90.74	3.79	29.74
315	RP-3	M	51	3	132	T1	NA	1514.23	2865.18	597.702	NA	0	0	0.39	0	0.62	3.16	0	0
316	RP-3	M	77	3	187	T1	NA	719.569	NA	NA	0	13.994	59.29	3.13	26.94	4.52	6.94	39.64	0
317	RP-3	M	52	3	109	T1	482	7111.92	11027.1	2772.17	187	6.833	0	1.58	42.23	3.2	190.29	240.75	3.82
318	RP-3	M	50	3	136	T1	482	443.032	NA	NA	NA	6.099	0	5.33	22.75	5.06	6.16	7.58	0
319	RP-3	F	71	3	129	T1	479	484.646	NA	NA	NA	18.508	111.23	7.53	32.54	3.87	27.07	20.63	10.66
320	RP-3	M	68	3	162	T1	463	165.999	NA	NA	NA	2.989	0	0	35.59	0.53	2.02	0	0
321	RP-3	F	35	3	133	T1	475	125.778	NA	NA	NA	15.062	69.24	6.39	44.91	3.94	16.88	6.34	12.08
322	RP-3	M	28	3	136	T1	482	3050.11	8096.18	2114.77	NA	6.055	101.47	0.51	17.15	1.7	0	0	8.94
323	RP-3	F	76	3	146	T1	NA	181.938	NA	NA	NA	7.646	147.27	6.8	112.3	7.64	27.5	8.28	24.71
324	RP-3	F	74	3	129	T1	479	1236.26	NA	NA	38	7.542	85.06	0.76	18.29	3.93	6.3	1.51	3.28
325	RP-3	F	63	3	158	T1	483	45.8109	NA	NA	NA	8.326	87.13	14.52	32.73	4.95	24.24	11.32	1.31
326	RP-3	M	63	3	170	T1	NA	858.417	NA	NA	0	7.745	62.24	1.24	8.19	1.43	1.18	0	3.45
327	RP-3	M	58	3	139	T1	482	418.539	NA	NA	NA	4.878	69.78	1.19	55.22	2.23	0	0	4.14
328	RP-3	M	58	3	136	T1	482	1121.7	NA	NA	NA	2.083	67.64	0.91	23.86	1.42	0	0	2.34
329	RP-3	M	65	3	182	T1	NA	230.019	NA	NA	NA	13.926	23.38	0.42	4.37	2.83	7.98	11.18	5.31
330	RP-3	F	40	3	136	T1	482	9198.61	16898.1	3061.44	68	6.147	27.52	1.66	45.09	1.74	15.39	0	10.49
331	RP-3	F	75	3	148	T1	472	4108.61	9088.2	1755.36	105	7.06	23.91	1.09	11.04	3.31	3.79	0	1.91
332	RP-3	M	47	3	136	T1	458	40.8938	NA	NA	NA	4.034	0	0.01	19.19	1.75	0	0	0
333	RP-3	M	52	3	121	T1	471	575.458	NA	NA	NA	28.58	163.48	7.27	105.31	6.87	15.44	2.16	22.91
334	RP-3	F	66	3	133	T1	490	27.6701	NA	NA	NA	5.046	0	0.37	5.79	6.87	3.43	0.33	6.75
335	RP-3	F	78	3	141	T1	482	76.3454	NA	NA	NA	4.034	34.15	0.33	28.12	2.67	2.94	0.21	0
336	RP-3	M	60	3	137	T1	484	2044.8	5899.36	1278.8	34	7.149	35.11	0	15.03	2.52	9.85	0.11	0
337	RP-3	M	48	3	100	T1	NA	3897.14	5983.96	1458.15	NA	4.86	13.73	0.35	0	4.59	5.69	0	5.43
338	RP-3	F	39	3	114	T1	475	2731.55	6291.94	2312.54	NA	7.868	63.4	4.67	33.26	3.05	16.88	1.33	8.47
339	RP-3	F	26	3	134	T1	475	2769.3	10190.7	4985.67	NA	11.139	35.81	4.42	14.38	1.99	6.97	0	2.63
340	RP-3	M	67	3	129	T1	471	636.172	NA	NA	0	14.308	110.33	1.51	39.35	3.17	52.14	14.28	20.05
341	RP-3	M	63	3	158	T1	483	748.261	NA	NA	0	10.926	59.61	3.77	9.33	3.43	11.92	40.31	0
342	RP-3	F	51	3	176	T1	NA	235.034	NA	NA	NA	6.712	81.19	2.47	7.21	3.13	54.47	81.9	0
343	RP-3	F	20	3	200	T1	438	290.763	NA	NA	NA	20.944	85.93	0.59	7.81	1.42	2.59	0	2.17
344	RP-3	F	73	3	126	T1	NA	158.092	NA	NA	NA	4.117	98.43	1.01	0	2.9	0	22.48	1.56
345	RP-3	M	56	3	122	T1	NA	561.488	NA	NA	NA	0	0	0	35.96	0.18	0	0	0
346	RP-3	M	56	3	135	T1	482	379.283	NA	NA	NA	4.211	0	0.28	6.47	2.55	6.63	0	8.47
347	RP-3	M	57	3	146	T1	NA	3692.36	9155.03	3440.24	NA	11.701	55.57	0.93	28.88	2.5	4.51	8.71	5.08
348	RP-3	M	49	3	135	T1	482	541.625	NA	NA	NA	0.996	0	0.34	12.73	5.18	0	0	1.97
349	RP-3	M	65	3	153	T1	470	335.267	NA	NA	NA	6.422	107	3.64	14.83	2.33	3.78	80.08	55.23
350	RP-3	M	33	3	102	T1	482	670.429	NA	NA	NA	13.404	0	1.42	39.26	0.97	21.19	10.1	5.48
351	RP-3	M	44	3	136	T1	NA	8197.34	13183.5	4118.54	126	0	137.35	0.25	55.41	2.02	8.6	0	1.56
352	RP-3	F	74	3	135	T1	NA	1051.2	NA	NA	0	4.583	33.57	5.18	17.64	13.51	3.53	25.44	0
353	RP-3	F	57	3	127	T1	NA	1977.47	4764.25	1118.25	NA	6.185	35.84	4.44	21.57	1.89	77.22	0.09	2.76
354	RP-3	F	61	3	136	T1	473	346.474	NA	NA	NA	2.571	89.86	3.7	17.81	2.3	0	6.37	3.73
355	RP-3	F	62	3	162	T1	463	185.124	NA	NA	NA	1.38	25.94	0	1.83	0	9.19	0	0
356	RP-3	F	64	3	154	T1	467	543.42	NA	NA	NA	2.95	0	0	1.06	1.57	2.05	0	0
357	RP-3	F	68	3	146	T1	NA	144.765	NA	NA	NA	12.165	118.6	0.54	39.29	3.42	11	0	5.76
358	RP-3	F	66	3	167	T1	NA	15756.7	8935.11	2445.7	242	4.283	100.57	2.69	32.38	3.96	12.45	14.74	9.29
359	RP-3	F	77	3	133	T1	475	86.501	NA	NA	NA	6.038	43.61	1.67	15.14	4.73	3.07	8.13	0
360	RP-3	F	52	3	136	T1	458	15.2703	NA	NA	NA	3.955	86.68	2.12	29.89	2.57	5.2	31.32	8.75
361	RP-3	M	62	3	149	T1	NA	248.141	NA	NA	NA	24.736	114.38	1.95	46.42	3.03	28.84	16.23	21.71
362	RP-3	F	18	3	134	T1	NA	10955.2	15164.5	6500.11	880	0.965	25.3	0	0	0.12	1.98	0.12	0
363	RP-3	F	24	3	136	T1	458	43.1257	NA	NA	NA	15.944	122	10.21	29.83	1.66	9.31	201.68	118.6
364	RP-3	F	52	3	133	T1	475	2869.77	7604.25	2542.96	NA	8.989	73.84	0	30.25	3.81	4.05	0	4.2
365	RP-3	M	73	3	160	T1	NA	211.371	NA	NA	NA	5.261	37.04	0.45	15.97	73.73	4.75	0	13.77
366	RP-3	F	32	3	109	T1	NA	29406.4	25981.1	8448.53	311	3.192	192.91	2.26	6.06	4.56	43.18	80.17	1.34
367	RP-3	F	27	3	71	T1	481	1033.1	NA	NA	NA	4.929	98.49	0.81	33.29	2.26	3.26	0	10.13
368	RP-3	F	47	3	139	T1	482	10175.5	17178.4	6071.04	290	5.293	52.24	0.37	88.3	1.71	0	0	2.42
369	RP-3	M	58	3	123	T1	481	18.4339	NA	NA	NA	5.817	0	4.1	74.98	2.45	12.82	0	7.36
370	RP-3	F	28	3	135	T1	481	541.625	NA	NA	NA	4.785	124.63	1.92	56.61	3.38	7.53	14.92	15.85
371	RP-3	F	48	3	143	T1	483	851.25	NA	NA	NA	14.322	112.43	9.67	78.04	3	69.43	92.21	93.33
279	RP-3	F	45	3	136	T2	482	36262.6	44208.2	6148.08	59.7	0	1.62	0.37	1.63	1.07	0	9.24	3.4
280	RP-3	M	73	3	149	T2	470	558794	619092	371207	NA	6.804	27.66	0.37	2.23	2.4	31.47	52.51	0.27
281	RP-3	M	63	3	143	T2	470	159437	111605	16420.2	70.1	0	0	0.57	0	0.84	38.08	46.83	0
282	RP-3	F	18	3	130	T2	491	6052.18	5759.65	1135.87	22.6	13.788	91.17	1.37	9.39	2.51	21.63	70.97	2.15
283	RP-3	M	52	3	162	T2	NA	NA	NA	NA	NA	NA	NA	NA	NA	NA	NA	NA	NA
284	RP-3	M	50	3	136	T2	NA	79165.2	151655	137520	NA	0	0	0.35	0	0.33	0	0	1.82
285	RP-3	M	75	3	133	T2	490	90886.6	187631	233138	NA	2.077	4.04	0.31	12.38	0.66	0.24	0	0.82
286	RP-3	M	53	3	140	T2	482	31599.7	36364.2	6400.68	64.1	0	84.35	0.26	1.36	0.9	0	0	0
287	RP-3	F	39	3	136	T2	481	46653.9	52049.5	17334	NA	0.457	29.03	1.04	0	1.25	19.3	0	13.88
288	RP-3	F	73	3	133	T2	493	244924	248475	84173.4	NA	0.619	0	0.57	1.43	0.68	5.02	3.6	3.17
289	RP-3	M	53	3	147	T2	NA	NA	NA	NA	NA	NA	NA	NA	NA	NA	NA	NA	NA
290	RP-3	F	50	3	137	T2	NA	NA	NA	NA	NA	NA	NA	NA	NA	NA	NA	NA	NA
291	RP-3	M	30	3	138	T2	469	27149.6	24523.8	6381.1	NA	44.589	323.03	17.03	90.18	5.97	198.49	9.61	16.21
292	RP-3	M	68	3	150	T2	472	342297	269039	171311	450.4	1.614	0	0.84	3.31	0.86	8.52	0	0.01
293	RP-3	F	50	3	133	T2	NA	NA	NA	NA	NA	NA	NA	NA	NA	NA	NA	NA	NA
294	RP-3	M	76	3	155	T2	475	128704	138353	86718.1	NA	0.384	33.9	2.59	7.87	1.07	3.41	8.37	4.66
295	RP-3	F	60	3	143	T2	475	44242.7	42262.2	10950.4	NA	0	0	0.63	6.11	0.87	13	13.93	4.47
296	RP-3	F	66	3	114	T2	NA	144499	224439	60413.7	543.8	17.127	267.64	18.99	199.51	6.55	426.35	706.12	87.62
297	RP-3	M	78	3	133	T2	475	249776	216667	167466	NA	0.058	0	0.33	0.54	0.15	0.18	0.82	0.52
298	RP-3	F	55	3	131	T2	484	23110	22256.4	12259.5	NA	0.2	0	0.48	8.4	0.53	0.94	2.04	0.95
299	RP-3	F	59	3	149	T2	475	164416	119164	113957	89.4	0.894	48.96	6.01	5.66	0.84	36.14	119.11	27.41
300	RP-3	F	34	3	202	T2	NA	NA	NA	NA	NA	NA	NA	NA	NA	NA	NA	NA	NA
301	RP-3	M	64	3	154	T2	467	401436	536126	304108	190.1	0.118	0	0.67	0.98	0.25	0.47	0.02	0.31
302	RP-3	F	38	3	127	T2	494	70873.4	87378.5	59322.5	NA	26.872	1.04	2.14	13.05	1.18	12.39	9.54	1.41
303	RP-3	F	48	3	146	T2	475	207720	274846	111551	NA	7.146	96.39	1.4	6.72	1.97	62.01	71.52	10.73
304	RP-3	F	46	3	118	T2	475	347180	370865	96789.1	117.4	0.331	0	0.32	0.74	0.59	27.23	0.9	0.56
305	RP-3	F	36	3	83	T2	NA	209206	228651	188224	81.6	0.292	0	0.79	30.71	1.35	2.4	14.53	0.74
306	RP-3	F	60	3	115	T2	NA	NA	NA	NA	NA	NA	NA	NA	NA	NA	NA	NA	NA
307	RP-3	M	72	3	149	T2	NA	41519.1	47316.7	41406.4	NA	0.155	0	0.49	0.75	0.53	0.24	0.08	0.57
308	RP-3	M	26	3	75	T2	NA	NA	NA	NA	NA	NA	NA	NA	NA	NA	NA	NA	NA
309	RP-3	F	43	3	132	T2	NA	NA	NA	NA	NA	NA	NA	NA	NA	NA	NA	NA	NA
310	RP-3	M	69	3	210	T2	420	17314.2	18876.7	7281.49	NA	0.682	5.75	0.5	410.93	2.57	15.88	23.38	2.36
311	RP-3	F	35	3	116	T2	483	28045.5	33399.5	9700.12	79.4	1.685	0	0.19	2.14	0.64	40.55	31.48	1.25
312	RP-3	F	62	3	150	T2	472	638.179	604.526	167.453	248	1.439	0	0.44	1.19	0.41	0.76	0.76	0.82
313	RP-3	M	41	3	127	T2	481	19191.6	27342.9	11710.1	NA	16.544	100.48	1.36	15.42	3.91	21.2	80.95	2.58
314	RP-3	F	29	3	133	T2	481	34806.6	38995	13198.1	NA	0	0	0.52	0	0.24	0	0	1.13
315	RP-3	M	51	3	132	T2	NA	NA	NA	NA	NA	NA	NA	NA	NA	NA	NA	NA	NA
316	RP-3	M	77	3	187	T2	NA	NA	NA	NA	NA	NA	NA	NA	NA	NA	NA	NA	NA
317	RP-3	M	52	3	109	T2	482	31198.3	41444.3	72652.1	186.7	21.24	0	0.95	2.54	0.45	2.56	38.72	3.27
318	RP-3	M	50	3	136	T2	482	102266	130078	154226	NA	1.835	0	1.67	8.33	7.99	14.48	13.79	0
319	RP-3	F	71	3	129	T2	479	107526	191907	145727	NA	2.089	37.66	8.37	6.67	1.51	23.49	13.61	3.62
320	RP-3	M	68	3	162	T2	463	163487	175310	28732.1	NA	9.706	47.26	0.67	1.25	3.02	0.28	58.23	0
321	RP-3	F	35	3	133	T2	475	16514.6	14471.1	4031.83	NA	7.968	102.46	1.52	6.67	2.22	39.53	66.31	6.32
322	RP-3	M	28	3	136	T2	482	45830.9	49964.8	20368.2	NA	3.584	0.33	2.51	18.37	1.71	37.29	18.49	2.14
323	RP-3	F	76	3	146	T2	NA	NA	NA	NA	NA	NA	NA	NA	NA	NA	NA	NA	NA
324	RP-3	F	74	3	129	T2	479	95872.3	118494	87647.9	190	4.553	61.08	0.89	2.04	2.34	4.36	6.3	1.04
325	RP-3	F	63	3	158	T2	483	13404.2	14848.5	4622.83	NA	3.933	63.51	9.18	6.68	2.56	46.02	25.43	6.51
326	RP-3	M	63	3	170	T2	NA	NA	NA	NA	NA	NA	NA	NA	NA	NA	NA	NA	NA
327	RP-3	M	58	3	139	T2	482	9336.1	12700.4	2712.59	NA	0	0	0.16	0	0.52	0	0	0
328	RP-3	M	58	3	136	T2	482	27587.1	48384.1	63886	NA	12.695	6.47	1.45	62.19	2.07	13.13	0	1.71
329	RP-3	M	65	3	182	T2	NA	NA	NA	NA	NA	NA	NA	NA	NA	NA	NA	NA	NA
330	RP-3	F	40	3	136	T2	482	48294.4	83006.4	13857.5	48	3.422	39.96	1.31	15.53	3.35	49.49	58.48	1.31
331	RP-3	F	75	3	148	T2	472	269382	280908	290070	188.2	5.028	0	0.37	0	1.73	0	0	0
332	RP-3	M	47	3	136	T2	458	173716	781835	51439.9	NA	4.364	13.44	0.58	0.19	0.44	1.81	0	1.06
333	RP-3	M	52	3	121	T2	471	22326.1	21831.9	4378.81	NA	0.584	0	0.41	0	0.82	0	0	2.43
334	RP-3	F	66	3	133	T2	490	47902.5	76413.4	17734.3	NA	0.12	0	1.28	0.53	0.42	1.18	0	0.7
335	RP-3	F	78	3	141	T2	482	11330.8	14455.4	3800.75	NA	0	55.68	0.4	6.83	0.58	0	0	0
336	RP-3	M	60	3	137	T2	484	94374.6	95670.7	68987.6	58.4	0.105	0	0.3	1.15	0.52	2.97	0	0.33
337	RP-3	M	48	3	100	T2	NA	NA	NA	NA	NA	NA	NA	NA	NA	NA	NA	NA	NA
338	RP-3	F	39	3	114	T2	475	3675.79	2885.56	502.077	NA	0.973	56.94	1.39	5.33	1.85	25.79	44.68	2.04
339	RP-3	F	26	3	134	T2	475	427221	532698	232896	NA	93.929	843.06	25.54	203.47	54.96	355.48	1129.62	79.11
340	RP-3	M	67	3	129	T2	471	505504	584420	329116	359	7.038	32.55	0.33	0.51	2.33	8.95	61.93	0
341	RP-3	M	63	3	158	T2	483	497.981	605.402	13.5757	0	3.122	68.61	1.07	3.47	2.34	12.63	67.51	1.61
342	RP-3	F	51	3	176	T2	NA	NA	NA	NA	NA	NA	NA	NA	NA	NA	NA	NA	NA
343	RP-3	F	20	3	200	T2	438	221281	1.13302e+06	113946	NA	0	0	1.01	1.63	0.91	7.92	7.43	3.27
344	RP-3	F	73	3	126	T2	NA	NA	NA	NA	NA	NA	NA	NA	NA	NA	NA	NA	NA
345	RP-3	M	56	3	122	T2	NA	NA	NA	NA	NA	NA	NA	NA	NA	NA	NA	NA	NA
346	RP-3	M	56	3	135	T2	482	29175.1	40154.7	19650.3	NA	0	0	0.32	6.81	0.34	0	0	0
347	RP-3	M	57	3	146	T2	NA	NA	NA	NA	NA	NA	NA	NA	NA	NA	NA	NA	NA
348	RP-3	M	49	3	135	T2	482	39828.7	57841.9	8408.42	NA	2.645	32.39	1.16	34.73	3.92	83.86	30.73	3.77
349	RP-3	M	65	3	153	T2	470	13166	14306.5	3196.86	NA	0	0	0.6	0.95	0.28	0	0	0
350	RP-3	M	33	3	102	T2	482	24287.6	44208.2	13838.2	NA	3.55	0	1.22	7.56	1.53	8.8	0	1
351	RP-3	M	44	3	136	T2	NA	NA	NA	NA	NA	NA	NA	NA	NA	NA	NA	NA	NA
352	RP-3	F	74	3	135	T2	NA	NA	NA	NA	NA	NA	NA	NA	NA	NA	NA	NA	NA
353	RP-3	F	57	3	127	T2	NA	NA	NA	NA	NA	NA	NA	NA	NA	NA	NA	NA	NA
354	RP-3	F	61	3	136	T2	473	198248	218055	195306	NA	0	5.73	0.5	1.24	0.75	3.56	0	2.28
355	RP-3	F	62	3	162	T2	463	68074	48486.8	25056.7	NA	0	36.94	0.74	0.05	0.45	27.15	20.97	0
356	RP-3	F	64	3	154	T2	467	236204	212238	200777	NA	0.125	0	0.31	0.86	0.47	0.17	0.16	0.6
357	RP-3	F	68	3	146	T2	NA	NA	NA	NA	NA	NA	NA	NA	NA	NA	NA	NA	NA
358	RP-3	F	66	3	167	T2	NA	NA	NA	NA	NA	NA	NA	NA	NA	NA	NA	NA	NA
359	RP-3	F	77	3	133	T2	475	96195.6	129264	121151	NA	0.175	0	0.34	0.61	0.32	0	0.06	0.25
360	RP-3	F	52	3	136	T2	458	5273.26	7019.91	2122.71	NA	51.63	167.97	0.8	52.75	20.71	57.78	45.03	24.42
361	RP-3	M	62	3	149	T2	NA	NA	NA	NA	NA	NA	NA	NA	NA	NA	NA	NA	NA
362	RP-3	F	18	3	134	T2	NA	NA	NA	NA	NA	NA	NA	NA	NA	NA	NA	NA	NA
363	RP-3	F	24	3	136	T2	458	90788.7	153320	29615.7	NA	0	0	0.58	0	0.35	0	0	2.17
364	RP-3	F	52	3	133	T2	475	162784	199394	48584.2	NA	4.237	120.75	1.08	9.22	6.53	16.89	1.87	7.85
365	RP-3	M	73	3	160	T2	NA	NA	NA	NA	NA	NA	NA	NA	NA	NA	NA	NA	NA
366	RP-3	F	32	3	109	T2	NA	NA	NA	NA	NA	NA	NA	NA	NA	NA	NA	NA	NA
367	RP-3	F	27	3	71	T2	481	18497.7	24443	8676.89	NA	2.05	0	0.89	0.09	0.7	79.16	0	0
368	RP-3	F	47	3	139	T2	482	22326.1	22543.5	4913.84	150.1	6.864	56.85	0.99	8.98	2	15.14	41.67	0.6
369	RP-3	M	58	3	123	T2	481	61618.9	86342.3	26612.7	NA	0	0	1.12	0	0.95	0.81	0	3
370	RP-3	F	28	3	135	T2	481	28776.5	37271.5	13023.2	NA	4.16	29.99	1.34	5.12	1.24	1.65	32.91	3.53
371	RP-3	F	48	3	143	T2	483	1595.99	3474.93	4050.94	NA	0.685	0	1.11	17.6	1.5	3.39	0	3.52
